# Supplementary material for: Meta-analysis of crowdsourced data compendia suggests pan-disease transcriptional signatures of autoimmunity
Source: F1000Res. 2016 Dec 20;5:2884. [Version 1] doi: 10.12688/f1000research.10465.1 (PMC5399965; doi:10.12688/f1000research.10465.1)
Supplement: R data file — Contains: 1) detailed information about the CGPs included in our analyses; 2) gene-by-compendium matrices of PFP values (can be interpreted as FDR) outputted by OMiCC (one matrix for UP genes; another for DOWN genes)—starting with this data matrix the user can elect to use any PFP cutoff to define DE genes (note that we have one compendium per disease per species, and a pan-disease compendium per species); and 3) gene-set over-representation analysis results generated in R. [file f1000research-5-11275-s0000.tgz]

Archive with 1 entries (1 files):
- 7029c313-6f10-4df8-8f3a-3db854922284_Dataset1.Rdata
