# Supplementary material for: Meta-analysis of crowdsourced data compendia suggests pan-disease transcriptional signatures of autoimmunity
Source: F1000Res. 2016 Dec 20;5:2884. [Version 1] doi: 10.12688/f1000research.10465.1 (PMC5399965; doi:10.12688/f1000research.10465.1)
Supplement: R markdown script to generate the data analysis report — The script can be used with Dataset 1 as the data source to generate the main data figures and associated descriptions. [file f1000research-5-11275-s0001.tgz]

Archive with 1 entries (1 files):
- b7ea47c5-f3dd-4bbf-a6b1-1add29e9d4c3_Dataset2.Rmd
