# Supplementary material for: Meta-analysis of crowdsourced data compendia suggests pan-disease transcriptional signatures of autoimmunity
Source: F1000Res. 2016 Dec 20;5:2884. [Version 1] doi: 10.12688/f1000research.10465.1 (PMC5399965; doi:10.12688/f1000research.10465.1)
Supplement: R markdown script to generate the data analysis report — The script can be used with Dataset 1 as the data source to generate the main data figures and associated descriptions. [file f1000research-5-11275-s0001.tgz › b7ea47c5-f3dd-4bbf-a6b1-1add29e9d4c3_Dataset2.Rmd]

---
title: "Post-Jamboree Data Analysis"
output: 
  html_document:
    toc: true
    toc_float: true
---

\
```{r setup, include=FALSE}
knitr::opts_chunk$set(echo = FALSE)
knitr::opts_chunk$set(message = FALSE)
library(knitr)
library(reshape)
library(ggplot2)
library(annotate)
library(limma)
library(stringr)

load("File.S1.Rdata")
colnames(geneMap.up)[colnames(geneMap.up) == "human_all"] <- "human_pan-disease"
colnames(geneMap.down)[colnames(geneMap.down) == "human_all"] <- "human_pan-disease"
colnames(geneMap.up)[colnames(geneMap.up) == "mouse_all"] <- "mouse_pan-disease"
colnames(geneMap.down)[colnames(geneMap.down) == "mouse_all"] <- "mouse_pan-disease"
colnames(cohen.d)[colnames(cohen.d) == "human_all"] <- "human_pan-disease"
colnames(cohen.d)[colnames(cohen.d) == "mouse_all"] <- "mouse_pan-disease"
rownames(es.boundaries)[rownames(es.boundaries) == "human_all"] <- "human_pan-disease"
rownames(es.boundaries)[rownames(es.boundaries) == "mouse_all"] <- "mouse_pan-disease"
ora.res.up$group[ora.res.up$group == "human_all"] = "human_pan-disease"
ora.res.down$group[ora.res.down$group == "human_all"] = "human_pan-disease"
ora.res.up$group[ora.res.up$group == "mouse_all"] = "mouse_pan-disease"
ora.res.down$group[ora.res.down$group == "mouse_all"] = "mouse_pan-disease"

geneMap.up <- geneMap.up[,order(colnames(geneMap.up))]
geneMap.down <- geneMap.down[,order(colnames(geneMap.down))]
```

A total of 86 human CGPs were collected from the Jamboree, spreading across six diseases: diabetes mellitus type 1 (DM1), multiple sclerosis (MS), rheumatoid arthritis (RA), sarcoidosis (sarcoid), Sj�gren's syndrome (sjogren), and systemic lupus erythematosus (SLE). Although Sj�gren's syndrome was not originally assigned to any group, the sarcoidosis group was not able to find sufficient studies from which to construct CGPs and was subsequently assigned to evaluate Sj�gren's syndrome. Participants were instructed to identify public microarray datasets in OMiCC that contained data derived from whole blood (WB) or PBMCs of both healthy controls and affected patients; they were asked to avoid studies of stimulated cells. Post-Jamboree CGP quality control was required in order to correct misplaced annotations or to standardize annotations created with free text.  Only 54 of the 86 CGPs were created with samples annotated as PBMC or WB. We removed an additional 15 CGPs for the following reasons: 1) incorrect sample annotations; 2) the CGP did not contain sample groups from both cases and controls; and 3) the samples in the CGP significantly overlapped with those in another CGP (Jaccard index > 66%). As a result, 39 human CGPs representing five diseases (no WB/PBMC samples were constructed for Sj�gren's syndrome) were evaluated in the post-Jamboree analysis (Table S1). 

Participants in the mouse group created a total of 94 CGPs from mouse models of the aforementioned six diseases. Participants were instructed to identify public microarray datasets in OMiCC that contained data derived from tissues or WB/PBMCs of both healthy mice and diseased mice; they were asked to avoid studies of stimulated cells. Due to the complexities of the mouse models and studies, the overall quality of the CGPs were comparatively lower than those of humans. For example, a substantial fraction of CGPs contained data from stimulated cells despite our explicit call for avoiding such studies; these CGPs were excluded. Four CGPs were excluded because they were duplicates of other CGPs. Some CGPs had young, clinically unaffected mice as controls and older, clinically ill mice as cases (e.g., age-related disease progression models), while others were obtained from purified cell subsets (e.g., CD4+ T cells and B cells). We still included these CGPs in our final set with the goal of identifying conserved signals through meta-analysis. After this curation process, 34 CGPs remained across four diseases (no samples from sarcoidosis and Sj�gren's syndrome passed quality control). 

In addition to the individual disease datasets, all the CGPs for each species were combined to create a pan-disease compendium for human and mouse. For simplicity, and because of the paucity of data in the human sarcoidosis group, the pan-disease compendium is also termed "pan-autoimmune." Differential expression profiles and meta-analyses were computed for each dataset within OMiCC. The resulting gene lists and meta-analysis output were exported as text files for further processing. Prior to any downstream analyses, mouse genes were mapped to human genes using NCBI's homology maps (http://www.ncbi.nlm.nih.gov/projects/homology/maps/), and those with either no and duplicated mappings were discarded.

### Disease gene signatures {.tabset}
The meta-analysis results were generated within OMiCC using a non-parametric, rank-based method (Hong et al., 2006) that can estimate, for each gene, the false prediction rate (PFP - similar to false discovery rate) for both increased and decreased expression (herein referred to as the UP and DOWN genes, or differentially expressed (DE) genes when they are combined). One of the drawbacks of this approach is possible indication of a gene being in both the UP and DOWN list. Using PFP <= 0.05 as a threshold, we identified UP and DOWN genes for each disease (meta-analysis per species) and for each species (meta-analysis across all CGPs within a species to derive pan-autoimmune signatures), and removed all genes that appeared in both the UP and DOWN lists for each meta-analysis (Table S1 and Figure S1A). A list of all DE genes for each disease can be downloaded [here](differential.genes.txt).

<div id="table_S1"></div>
```{r de, echo=FALSE,fig.width=10,fig.height=7}
  gene.p.cutoff <- 0.05

  de.summary <- data.frame(row.names=unique(c(colnames(geneMap.up),colnames(geneMap.down))))
  de.summary$num.CGPs <- NA
  de.summary$num.case.samples <- NA
  de.summary$num.control.samples <- NA
  de.summary$num.common.genes <- NA
  de.summary$num.up.genes <- NA
  de.summary$num.down.genes <- NA
  
  cgp.list.human <- subset(cgp.info,species=="human")
  cgp.list.mouse <- subset(cgp.info,species=="mouse")
  cgp.list <- rbind(cgp.list.human,cgp.list.mouse)
  cgp.count <- table(cgp.list$disease_grp)
  
  de.summary[names(cgp.count),"num.CGPs"] <- cgp.count
  de.summary["human_pan-disease","num.CGPs"] <- sum(table(cgp.list.human$disease_grp))
  de.summary["mouse_pan-disease","num.CGPs"] <- sum(table(cgp.list.mouse$disease_grp))
  
  deg.file <- "differential.genes.txt"
  write("Below is a list of genes identified by RankProd as differentially expressed with PFP <= 0.05, excluding those with signficant PFP in both directions.",file=deg.file)
  for (alternative in c("up","down")) {
    write(paste0("\n",alternative," genes\n"),deg.file,append = T)
    write("--------------------------------------------------------------",deg.file,append = T)
    geneMap <- eval(as.name(paste0("geneMap.",alternative)))
    for (gene.set in colnames(geneMap)) {
      de.summary[gene.set,"num.case.samples"] = length(unique(unlist(sapply(subset(cgp.list,disease_grp == gene.set)$Condition.1.Group.Samples,function(x){strsplit(x,";")}))))
      de.summary[gene.set,"num.control.samples"] = length(unique(unlist(sapply(subset(cgp.list,disease_grp == gene.set)$Condition.2.Group.Samples,function(x){strsplit(x,";")}))))
      x <- geneMap[,gene.set]
      de <- names(x[!is.na(x) & x <= gene.p.cutoff])
      population <- names(x)[!is.na(x)]
      write(paste0(gene.set,": ",paste(de,collapse=", ")),file=deg.file,append=T)
      de.summary[gene.set,paste0("num.",alternative,".genes")] = length(de)
      de.summary[gene.set,"num.common.genes"] <- length(population)
    }
  }
  de.summary["human_pan-disease","num.case.samples"] = length(unique(unlist(sapply(subset(cgp.list,species == "human")$Condition.1.Group.Samples,function(x){strsplit(x,";")}))))
    de.summary["human_pan-disease","num.control.samples"] = length(unique(unlist(sapply(subset(cgp.list,species == "human")$Condition.2.Group.Samples,function(x){strsplit(x,";")}))))
        de.summary["mouse_pan-disease","num.case.samples"] = length(unique(unlist(sapply(subset(cgp.list,species == "mouse")$Condition.1.Group.Samples,function(x){strsplit(x,";")}))))
      de.summary["mouse_pan-disease","num.control.samples"] = length(unique(unlist(sapply(subset(cgp.list,species == "mouse")$Condition.2.Group.Samples,function(x){strsplit(x,";")}))))
  
  kable(de.summary,col.names = c("CGPs","Unique Cases","Unique Controls","Common Genes","UP Genes","DOWN Genes"),
        caption = "Table S1. Overview of datasets generated in the Jamboree. Each dataset is comprised of a set of CGPs, which in turn contain a number of case and control samples from Gene Expression Omnibus (GEO). Since the same sample may be selected in more than one CGP, the number of unique samples in each group is listed. Common genes are those measured across all platforms in a dataset. These genes were considered in the ranked-based meta-analyses, and some of which were identified as having significantly (PFP <= 0.05) increased (UP) or decreased (DOWN) expression. Genes on both UP and DOWN genes lists were removed from all of the counts. The datasets 'human_pan-disease' and 'mouse_pan-disease' were created by combining all CGPs constructed for each species.")
```


Comparison of the DE gene sets, separately for UP and DOWN genes, reveals diseases with strong signature overlaps. Figures S1B-C show the odds ratios (OR) among the diseases and those with OR > 1 have higher than expected number of overlapping genes. Interestingly, overlaps tended to be stronger among diseases within a species than the overlap between analyses of the same disease in human and mouse. However, caution needs to be exercised in interpreting the results as the DE gene sets can be influenced by a number of variables that cannot be controlled in this type of analyses. For example, as more CGPs from different studies using different platforms are included in the analysis, the number of common genes among the platforms typically decreases, thus reducing the number of genes for which differential expression can be evaluated. For disease groups with overlapping samples in multiple CGPs, a gene identified as DE may have an underestimated PFP. Other potentially confounding factors include unequal distributions of age and race between sample groups. However, these potential issues also increase the heterogeneity of the data, so any conserved signal that emerge from the meta-analyses of the combined data are likely relatively robust. Barring differences in meta-analysis methodologies, our analyses identified a larger number of pan-disease DE genes in human compared to an earlier, similar meta-analysis effort (Toro-Dominguez et al., 2014) (1021 versus 210 UP and 976 versus 202 DOWN genes), likely in part because our analyses included a larger number of CGPs/studies curated by the Jamboree participants. This highlights the potential benefit of using crowdsourcing to amass a large multi-study dataset within a relative short amount of time.

\


```{r overlap, echo=FALSE}
library(corrplot)

gene.overlap <- function(geneMap,threshold) {
  library(GeneOverlap)
  colnames(geneMap) <- gsub("human_","Hs.",colnames(geneMap))
  colnames(geneMap) <- gsub("mouse_","Mm.",colnames(geneMap))
  de <- apply(geneMap,2,function(x){names(x[!is.na(x) & x <= threshold])})
  universe <- apply(geneMap,2,function(x){names(x)[!is.na(x)]})
  gom <- newGOM(de)
  gom.list <- list()
  for (disease in colnames(geneMap)[-1]) {
    gom.list[[disease]] <- lapply(colnames(geneMap)[-ncol(geneMap)],function(x,target,de.list,pop.list){
      if (x == target) {
        return(testGeneOverlap(newGeneOverlap(list(),list())))
      } else {
        go.obj <- newGeneOverlap(de.list[[target]],de.list[[x]],length(intersect(pop.list[[target]],pop.list[[x]])))
        go.obj <- testGeneOverlap(go.obj)
        return(go.obj)
      }
    },
    target=disease,de.list=de,pop.list=universe)
    names(gom.list[[disease]]) <- colnames(geneMap)[-ncol(geneMap)]
  }
  attr(gom,"go.nested.list") <- gom.list
  return(gom)
}
```

<br/>
<table><tr><td><b>A</b><br/>
```{r de.chart1,fig.height=4,fig.width=4}
parts <- unlist(strsplit(rownames(de.summary),"_",fixed=TRUE))
de.data <- melt(data.frame(species=parts[seq(1,length(parts),2)],disease=parts[seq(2,length(parts),2)],
                        up=de.summary$num.up.genes,down=de.summary$num.down.genes),id.vars = c("species","disease"))
ggplot(data=subset(de.data,species="human"),aes(x=factor(disease),y=value, group=variable)) +  
  geom_bar(stat = 'identity',position="dodge",aes(fill=variable)) + 
  coord_polar(start = -2.4) + ylim(0,NA) + labs(x="Disease",y="Number of genes") + 
  scale_fill_manual(values=c("#000066", "#E69F00"),name="Direction") +
  theme_bw(base_size=12) + theme(axis.text.x = element_text(size=12,color="darkred"),legend.position="bottom") + 
  ggtitle("Human")
```
</td><td><b> </b><br/>
```{r de.chart2,fig.height=4,fig.width=4}
ggplot(data=subset(de.data,species=="mouse"),aes(x=factor(disease),y=value, group=variable)) +  
  geom_bar(stat = 'identity',position="dodge",aes(fill=variable)) + 
  coord_polar(start = - pi/4) + ylim(0,NA) + labs(x="Disease",y="Number of genes") + 
  scale_fill_manual(values=c("#000066", "#E69F00"),name="Direction") +
  theme_bw(base_size=12) + theme(axis.text.x = element_text(size=12,color="darkred"),legend.position="bottom") + 
  ggtitle("Mouse")
```
</td></tr>
<tr><td><b>B</b> DOWN genes</td><td><b>C</b> UP genes</td></tr>
<tr><td><div id="fig_S1"></div>
```{r overlap.fig1, fig.width=6, fig.height=5.5}
par(cex=0.8)
gom.down <- gene.overlap(geneMap.down,gene.p.cutoff)
corrplot(t(getMatrix(gom.down,name="Jaccard")),type="lower",
         insig="p-value",sig.level=-1,is.corr=FALSE,p.mat=t(getMatrix(gom.down,name="odds.ratio")),
         tl.cex=1.1,tl.col="black",cl.lim=c(0,.7),number.cex=0.6,number.digits = 4)
```
</td><td>
```{r overlap.fig2, fig.width=5.5, fig.height=6}
par(cex=0.8)
gom.up <- gene.overlap(geneMap.up,gene.p.cutoff)
corrplot(getMatrix(gom.up,name="Jaccard"),type="upper",
         insig="p-value",sig.level=-1,is.corr=FALSE,p.mat=getMatrix(gom.up,name="odds.ratio"),
         tl.cex=1.1,tl.col="black",cl.lim=c(0,.7),number.cex=0.6,number.digits = 4)
```
</td></tr></table>
<p><b>Figure S1. Comparison of differentially expressed genes across diseases in human and mouse</b>\
(A) Number of DE genes and (B-C) the proportion of genes that overlap (i.e. Jaccard index) between UP and DOWN genes for pairs of diseases, as indicated by the size and color intensity of the circles. The number in each cell denotes the odds ratio, which is a measure of statistical association between the two groups based on the degree of gene overlap. An odds ratio of 1 suggests no association. Hs = human; Mm = Mouse.
</p>

<br/>

### Effect size comparison {.tabset}
We next assessed the robustness of the rank-based meta-analysis method by an independent analysis using a standardized effect-size metric known as Cohen's d, which is the mean difference between the case and control groups normalized by the joint standard deviation. For each CGP, we ranked the genes according to their Cohen's d value. Then for each collection of CGPs by which an OMiCC meta-analysis was performed (e.g., RA in humans), we calculated the median rank of each gene among the CGPs. The genes with large effect sizes according to Cohen's d should be enriched for those identified as having increased expression by the rank-based method in OMiCC, and conversely for the decreased expression genes. As shown in Figure S2, the comparison indicates that for most diseases, the OMiCC rank-based results are largely consistent with the effect-size approach, although there were a number of genes discordant between the two methods. The differences between the two meta-analysis approaches can be partly attributed to the substantial heterogeneity of the expression patterns in the data (except for human DM1, none of the most differentially expressed genes as measured by the median rank are consistently ranked across all CGPs within a collection).

#### UP genes
```{r es.up,fig.width=3.8,fig.height=3.8}
  for (gene.set in sort(colnames(cohen.d))) {
    rank.median <- cohen.d[,gene.set]
    rank.median <- sort(rank.median)
    geneMap <- geneMap.up[,gene.set]
    de <- names(geneMap[!is.na(geneMap) & geneMap <= gene.p.cutoff])
    barcodeplot(rank.median,names(rank.median) %in% de,
              quantiles = es.boundaries[gene.set,])
    title(paste0(gene.set))
  }
```
<p><b>Figure S2A. Meta-analysis results are largely consistent between the rank-based and effect-size-based meta-analysis methods</b>\
The bar-code plots are used to illustrate the positions of the UP genes identified by the rank-based meta-analysis method in the gene list sorted by the median rank (across CGPs) of the effect size indicated by the Cohen's d statistic in each CGP. The gene lists are sorted in ascending order with higher statistics indicating larger effect sizes. The red and blue areas represent genes with positive and negative median Cohen's d values, respectively. 
</p>

<br/>

#### DOWN genes
```{r es.down,fig.width=3.8,fig.height=3.8}
  for (gene.set in sort(colnames(cohen.d))) {
    rank.median <- cohen.d[,gene.set]
    rank.median <- sort(rank.median)
    geneMap <- geneMap.down[,gene.set]
    de <- names(geneMap[!is.na(geneMap) & geneMap <= gene.p.cutoff])
    barcodeplot(rank.median,names(rank.median) %in% de,
              quantiles = es.boundaries[gene.set,])
    title(paste0(gene.set))
  }
```
<p><b>Figure S2B. Meta-analysis results are largely consistent between the rank-based and effect-size-based meta-analysis methods</b>\
The bar-code plots are used to illustrate the positions of the DOWN genes identified by the rank-based meta-analysis method in the gene list sorted by the median rank (across CGPs) of the effect size indicated by the Cohen's d statistic in each CGP. The gene lists are sorted in ascending order with higher statistics indicating larger effect sizes. The red and blue areas represent genes with positive and negative median Cohen's d values, respectively. 
</p>

<br/>

### Pathway enrichment {.tabset}
Using the R clusterProfiler (Yu et al., 2012) and ReactomePA (Yu et al., 2006) packages, over-representation analyses were separately carried out on the UP and DOWN genes against KEGG and Reactome pathway terms for each of the four disease datasets with corresponding human and mouse samples (i.e. DM1, MS, RA, and SLE). The method determines enrichment by evaluating the significance of overlap between the input and target gene sets using the hypergeometric test. This analysis can also be readily carried out without any programming by importing the differentially expressed gene lists generated by OMiCC to ToppGene (https://toppgene.cchmc.org/enrichment.jsp) or DAVID (https://david.ncifcrf.gov/). The top 20 enriched pathways for each mouse- and human-specific disease gene list are shown in Figure S3. Pathways reported to be enriched by Toppgene are also indicated (with an asterisk). The differences between these two analyses can be explained by the fact that Toppgene assumes that all genes in the genome have been measured (the "background" set), which is not true in this study because we only assessed genes common across platforms.

#### UP genes
<div id="fig_S3"></div>
```{r ora.up, echo=FALSE, fig.width=10, fig.height=7}
  diseases <- sort(c("dm1","ms","ra","sle"))

  term.p.cutoff <- 0.05
  alternative <- "up"
  res.overall <- eval(as.name(paste0("ora.res.",alternative)))
  
  for (gene.set in c(paste0("human_",diseases),paste0("mouse_",diseases))) {
    res <- subset(res.overall,group == gene.set)
    if (nrow(res) > 0) {
      res$group <- gene.set
      res$log.p.adjust <- -log10(res$p.adjust)
      res$gene.ratio <- sapply(strsplit(res$GeneRatio,split = "/"),
                                           function(x){as.numeric(x[1])/as.numeric(x[2])})
      res <- subset(res,p.adjust <= term.p.cutoff)
      res <- res[order(res$p.adjust),]
      res <- res[1:min(nrow(res),20),]
      res$Description <- str_wrap(paste0(res$ID," ",res$Description),80)
      print(ggplot(res, aes(y=Description,x=gene.ratio,xmin=0,xmax=0.2)) + 
        geom_point(na.rm = T,alpha=0.7,aes(color=log.p.adjust,size=Count)) + labs(title=gene.set) + 
        theme(legend.position="right",text=element_text(size=10),axis.text.y = element_text(size=10)) +
        guides(color = guide_legend(title="-log10(adj.p)")))
    }
  }
  
  res.overall.sig <- subset(res.overall,p.adjust <= term.p.cutoff & group %in% c(paste0("human_",diseases),paste0("mouse_",diseases)))
  write.table(res.overall.sig,file="enriched.pathways.up.txt",quote=F,row.names = F,sep="\t")
```
<p><b>Figure S3A. Enriched biological processes for individual diseases</b>\
Over-representation analyses of the UP genes (PFP <= 0.05 - see <a href="https://omicc.niaid.nih.gov/help/index#resultContent">OMiCC Tutorial</a>) identified by a rank-based meta-analysis method (RankProd within OMiCC) were carried out for each disease individually from human and mouse against KEGG and Reactome terms. The analyses were performed in both R and <a href="https://toppgene.cchmc.org/enrichment.jsp">ToppGene</a>; the top 20 enriched terms identified in R are shown. Terms found also in ToppGene are indicated by an asterisk (*). P-values are adjusted by Benjamini and Hochberg (BH) FDR correction. Counts (indicated by circle size) and gene ratios (x-axis) respectively denote the number and proportion of genes in the UP signature that also appear in the target gene set.
</p>

A complete list of the enriched pathways (p.adj <= 0.05) for the increased expression genes in each disease dataset can be downloaded [here](enriched.pathways.up.txt).

<br/>

#### DOWN genes
```{r ora.down, echo=FALSE, fig.width=10, fig.height=7}
  diseases <- c("dm1","ms","ra","sle")

  term.p.cutoff <- 0.05
  alternative <- "down"
  res.overall <- eval(as.name(paste0("ora.res.",alternative)))
  
  for (gene.set in c(paste0("human_",diseases),paste0("mouse_",diseases))) {

    res <- subset(res.overall,group == gene.set)
    if (nrow(res) > 0) {
      res$group <- gene.set
      res$log.p.adjust <- -log10(res$p.adjust)
      res$gene.ratio <- sapply(strsplit(res$GeneRatio,split = "/"),
                                           function(x){as.numeric(x[1])/as.numeric(x[2])})
      res <- subset(res,p.adjust <= term.p.cutoff)
      res <- res[order(res$p.adjust),]
      res <- res[1:min(nrow(res),20),]
      res$Description <- str_wrap(paste0(res$ID," ",res$Description),80)
      print(ggplot(res, aes(y=Description,x=gene.ratio,xmin=0,xmax=0.2)) + geom_point(na.rm = T,alpha=0.7,aes(color=log.p.adjust,size=Count)) +
        theme(legend.position="right",text=element_text(size=10),axis.text.y = element_text(size=10)) + labs(title=gene.set) +
        guides(color = guide_legend(title="-log10(adj.p)")))
    }
  }
  
  res.overall.sig <- subset(res.overall,p.adjust <= term.p.cutoff & group %in% c(paste0("human_",diseases),paste0("mouse_",diseases)))
  write.table(res.overall.sig,file="enriched.pathways.down.txt",quote=F,row.names = F,sep="\t")
```
<p><b>Figure S3B. Enriched biological processes for individual diseases</b>\
Over-representation analyses of the DOWN genes (PFP <= 0.05 - see <a href="https://omicc.niaid.nih.gov/help/index#resultContent">OMiCC Tutorial</a>) identified by a rank-based meta-analysis method (RandProd within OMiCC) were carried out for each disease individually from human and mouse against KEGG and Reactome terms. The analyses were performed in both R and <a href="https://toppgene.cchmc.org/enrichment.jsp">ToppGene</a>; the top 20 enriched terms identified in R are shown. Terms found also in ToppGene are indicated by an asterisk (*). P-values are adjusted by Benjamini and Hochberg (BH) FDR correction. Counts (indicated by circle size) and gene ratios (x-axis) respectively denote the number and proportion of genes in the UP signature that also appear in the target gene set.
</p>

A complete list of the enriched pathways (p.adj <= 0.05) for the decreased expression genes in each disease dataset can be downloaded [here](enriched.pathways.down.txt).


<br/>

### Pan-autoimmune pathways {.tabset}
With the goal of generating pan-autoimmune signatures among the diseases we analyzed, we attempted to extract common pathways across all diseases for each species. We could have archieved that by identifying overlapping signatures from the enriched pathways of individual diseases. However, this approach would have limited power. In fact, using this strategy, the only globally enriched pathway that can be extracted is the Reactome term "Chemokine receptors bind chemokines" from the UP genes of the mouse datasets. Figure S4 instead shows the enriched pathways for DE genes from the two datasets where all CGPs from each species were combined together (i.e. human_pan-disease and mouse_pan-disease). By pooling early at the CGP stage, the large number of samples increased power of the meta-analysis, resulting in the ability to extract significantly more pan-autoimmune signatures, including those reflecting broad immune activation and the well-appreciated interferon signature in human (Toro-Dominguez et al., 2014). However, this approach can potentially be biased by the different number of samples each disease contributed to the pool. 

#### UP genes
<div id="fig_S4"></div>
```{r pan.up, echo=FALSE, fig.width=10, fig.height=7}
  diseases <- sort(c("pan-disease"))

  term.p.cutoff <- 0.05
  alternative <- "up"
  res.overall <- eval(as.name(paste0("ora.res.",alternative)))
  
  for (gene.set in c(paste0("human_",diseases),paste0("mouse_",diseases))) {
    res <- subset(res.overall,group == gene.set)
    if (nrow(res) > 0) {
      res$group <- gene.set
      res$log.p.adjust <- -log10(res$p.adjust)
      res$gene.ratio <- sapply(strsplit(res$GeneRatio,split = "/"),
                                           function(x){as.numeric(x[1])/as.numeric(x[2])})
      res <- subset(res,p.adjust <= term.p.cutoff)
      res <- res[order(res$p.adjust),]
      res <- res[1:min(nrow(res),20),]
      res$Description <- str_wrap(paste0(res$ID," ",res$Description),80)
      print(ggplot(res, aes(y=Description,x=gene.ratio,xmin=0,xmax=0.2)) + 
        geom_point(na.rm = T,alpha=0.7,aes(color=log.p.adjust,size=Count)) + labs(title=gene.set) + 
        theme(legend.position="right",text=element_text(size=10),axis.text.y = element_text(size=10)) +
        guides(color = guide_legend(title="-log10(adj.p)")))
    }
  }
  
  res.overall.sig <- subset(res.overall,p.adjust <= term.p.cutoff & group %in% c(paste0("human_",diseases),paste0("mouse_",diseases)))
  write.table(res.overall.sig,file="pan.enriched.pathways.up.txt",quote=F,row.names = F,sep="\t")
```
<p><b>Figure S4A. Pan-disease biological processes enrichment signatures from genes with increased expression in disease (separately in human and mouse)</b>\
Over-representation analyses of the UP genes (PFP <= 0.05 - see <a href="https://omicc.niaid.nih.gov/help/index#resultContent">OMiCC Tutorial</a>) identified by using all CGPs from each species in the meta-analysis. The analyses were performed in both R and <a href="https://toppgene.cchmc.org/enrichment.jsp">ToppGene</a>; the top 20 enriched terms identified in R are shown. Terms found also in ToppGene are indicated by an asterisk (*). P-values are adjusted by Benjamini and Hochberg (BH) FDR correction. Counts (indicated by circle size) and gene ratios (x-axis) respectively denote the number and proportion of genes in the UP signature that also appear in the target gene set.
</p>

A complete list of the enriched pathways (p.adj <= 0.05) for the increased expression genes can be downloaded [here](pan.enriched.pathways.up.txt).

<br/>

#### DOWN genes
```{r pan.down, echo=FALSE, fig.width=10, fig.height=7}
  diseases <- c("pan-disease")

  term.p.cutoff <- 0.05
  alternative <- "down"
  res.overall <- eval(as.name(paste0("ora.res.",alternative)))
  
  for (gene.set in c(paste0("human_",diseases),paste0("mouse_",diseases))) {

    res <- subset(res.overall,group == gene.set)
    if (nrow(res) > 0) {
      res$group <- gene.set
      res$log.p.adjust <- -log10(res$p.adjust)
      res$gene.ratio <- sapply(strsplit(res$GeneRatio,split = "/"),
                                           function(x){as.numeric(x[1])/as.numeric(x[2])})
      res <- subset(res,p.adjust <= term.p.cutoff)
      res <- res[order(res$p.adjust),]
      res <- res[1:min(nrow(res),20),]
      res$Description <- str_wrap(paste0(res$ID," ",res$Description),80)
      print(ggplot(res, aes(y=Description,x=gene.ratio,xmin=0,xmax=0.2)) + geom_point(na.rm = T,alpha=0.7,aes(color=log.p.adjust,size=Count)) +
        theme(legend.position="right",text=element_text(size=10),axis.text.y = element_text(size=10)) + labs(title=gene.set) +
        guides(color = guide_legend(title="-log10(adj.p)")))
    }
  }
  
  res.overall.sig <- subset(res.overall,p.adjust <= term.p.cutoff & group %in% c(paste0("human_",diseases),paste0("mouse_",diseases)))
  write.table(res.overall.sig,file="pan.enriched.pathways.down.txt",quote=F,row.names = F,sep="\t")
```
<p><b>Figure S4B. Pan-disease biological processes enrichment signatures from genes with increased expression in disease (separately in human and mouse)</b>\
Over-representation analyses of the DOWN genes (PFP <= 0.05 - <a href="https://omicc.niaid.nih.gov/help/index#resultContent">OMiCC Tutorial</a>) identified by using all CGPs from each species in the meta-analysis. The analyses were performed in both R and <a href="https://toppgene.cchmc.org/enrichment.jsp">ToppGene</a>; the top 20 enriched terms identified in R are shown. Terms found also in ToppGene are indicated by an asterisk (*). P-values are adjusted by Benjamini and Hochberg (BH) FDR correction. Counts (indicated by circle size) and gene ratios (x-axis) respectively denote the number and proportion of genes in the DOWN signature that also appear in the target gene set. 
</p>

A complete list of the enriched pathways (p.adj <= 0.05) for the increased expression genes can be downloaded [here](pan.enriched.pathways.down.txt).

<br/>

###  Cross-species analysis {.tabset}

Finally, we comparatively examined the conserved signatures between human and mouse (Figure S5). Interestingly, all pan-disease enrichments conserved between human and mouse were derived from the UP genes, which may partially reflect that increases in immune cell frequencies (e.g., increases in monocytes in blood and/or tissues) were potential underlying drivers of these species-conserved, pan-disease signatures. The KEGG term "Malaria" is enriched against the UP genes in RA due to genes such as CR1, GYPA, ICAM1, PECAM1, and TLR4. Anti-malarial drugs, such as hydroxychloroquine, have been used as a secondary treatment for RA and SLE for many years (van Vollenhoven, 2009). It has been suggested that hydroxychloroquine interferes with Toll-like receptor signaling (Kyburz et al., 2006), reducing immune cell activation and proliferation, but its exact mechanism of action in treating RA is still not well understood. Another potentially interesting observation is the enrichment of platelet-related pathways in a number of signatures. The involvement of platelets has been implicated in various autoimmune diseases (Habets et al., 2013), particularly in RA (Boilard et al., 2010), and has been proposed as a potential therapeutic target in some of these diseases (Boilard et al., 2012). Further interrogation of the data generated here may help pinpoint the biological processes involved, but is not within the scope of this study. What has been demonstrated, however, is that even though the data can be noisy, there are signals to be mined. And given the availability of user-friendly computational tools, such as OMiCC, and suitable training, scientists at any level can really benefit from utilizing data from the public domain and taking advantage of the opportunities of meta-analysis afford in shaping and guiding experiments.

#### UP genes
<div id="fig_S5"></div>
```{r conservation.up, fig.width=10, fig.height=10}
  
  alternative <- "up"
  res.overall <- eval(as.name(paste0("ora.res.",alternative)))
  
  diseases <- c("pan-disease","dm1","ms","ra","sle")
  data <- data.frame()
  for (disease in diseases) {
    human.res <- subset(res.overall,group == paste0("human_",disease) & p.adjust<term.p.cutoff)
    rownames(human.res) <- human.res$ID
    mouse.res <- subset(res.overall,group == paste0("mouse_",disease) & p.adjust<term.p.cutoff)
    rownames(mouse.res) <- mouse.res$ID
    overlap.terms <- intersect(human.res$ID,mouse.res$ID)
    if (length(overlap.terms) > 0) {
      desc <- gsub("\\*","",human.res[overlap.terms,"Description"])
      data <- rbind(data,
              data.frame(disease=disease,term=desc,species="human",
                         log.p.adjust=-log10(human.res[overlap.terms,"p.adjust"]),
                         gene.ratio=sapply(strsplit(human.res[overlap.terms,"GeneRatio"],split = "/"),
                                           function(x){as.numeric(x[1])/as.numeric(x[2])})),
              data.frame(disease=disease,term=desc,species="mouse",
                         log.p.adjust=-log10(mouse.res[overlap.terms,"p.adjust"]),
                         gene.ratio=sapply(strsplit(mouse.res[overlap.terms,"GeneRatio"],split = "/"),
                                           function(x){as.numeric(x[1])/as.numeric(x[2])})))
    } else {
      #data <- rbind(data,
      #        data.frame(disease=disease,term='',species=NA,log.p.adjust=NA,gene.ratio=NA))
    }
  }
  
  x.max=ceiling(round(max(data$gene.ratio,na.rm = T),digits=2)*10)/10
  print(ggplot(data, aes(y=term,x=gene.ratio,color=species,xmin=0,xmax=0.2)) + geom_point(na.rm = T,alpha=0.7,aes(size=log.p.adjust)) +
  facet_wrap(~disease,scales="free_y") + scale_colour_manual(name="species", values = c("human"="blue", "mouse"="red")) +
    theme(legend.position="bottom",axis.text.y = element_text(size=10),title=element_text(size=10)) +
        guides(color = guide_legend(title="-log10(adj.p)")))
```
<p><b>Figure S5A: Pan-species, pan-disease signatures: Overlap of enriched biological processes between human and mouse</b>\
Over-representation analyses of the UP genes (PFP <= 0.05 - see <a href="https://omicc.niaid.nih.gov/help/index#resultContent">OMiCC Tutorial</a>) identified within OMiCC were carried out against KEGG and Reactome terms (see also Figures S3A and S4A). For each individual disease, gene sets/terms with adjusted p-values <= 0.05, as defined by the hypergeometric test after adjustment by the Benjamini and Hochberg (BH) FDR procedure, in both human and mouse are listed. These overlapping terms highlight global pan-disease signatures conserved between human and mouse. Gene ratios (x-axis) denote the fraction of genes in the respective pan-disease signature (human and mouse as denote by blue and red, respectively) that are in the target gene set (y-axis).  
</p>

<br/>

#### DOWN genes
```{r conservation.down}
  
  alternative <- "down"
  res.overall <- eval(as.name(paste0("ora.res.",alternative)))
  
  diseases <- c("pan-disease","dm1","ms","ra","sle")
  data <- data.frame()
  for (disease in diseases) {
    human.res <- subset(res.overall,group == paste0("human_",disease) & p.adjust<term.p.cutoff)
    rownames(human.res) <- human.res$ID
    mouse.res <- subset(res.overall,group == paste0("mouse_",disease) & p.adjust<term.p.cutoff)
    rownames(mouse.res) <- mouse.res$ID
    overlap.terms <- intersect(human.res$ID,mouse.res$ID)
    if (length(overlap.terms) > 0) {
      desc <- gsub("\\*","",human.res[overlap.terms,"Description"])
      data <- rbind(data,
              data.frame(disease=disease,term=desc,species="human",
                         log.p.adjust=-log10(human.res[overlap.terms,"p.adjust"]),
                         gene.ratio=sapply(strsplit(human.res[overlap.terms,"GeneRatio"],split = "/"),
                                           function(x){as.numeric(x[1])/as.numeric(x[2])})),
              data.frame(disease=disease,term=desc,species="mouse",
                         log.p.adjust=-log10(mouse.res[overlap.terms,"p.adjust"]),
                         gene.ratio=sapply(strsplit(mouse.res[overlap.terms,"GeneRatio"],split = "/"),
                                           function(x){as.numeric(x[1])/as.numeric(x[2])})))
    } else {
      #data <- rbind(data,
      #        data.frame(disease=disease,term='',species=NA,log.p.adjust=NA,gene.ratio=NA))
    }
  }
  
  x.max=ceiling(round(max(data$gene.ratio,na.rm = T),digits=2)*10)/10
  print(ggplot(data, aes(y=term,x=gene.ratio,color=species,xmin=0,xmax=0.2)) + geom_point(na.rm = T,alpha=0.7,aes(size=log.p.adjust)) +
  facet_wrap(~disease,scales="free_y") + scale_colour_manual(name="species", values = c("human"="blue", "mouse"="red")) +
    theme(legend.position="bottom",axis.text.y = element_text(size=10),title=element_text(size=10)) +
        guides(color = guide_legend(title="-log10(adj.p)")))
```
<p><b>Figure S5B: Pan-species, pan-disease signatures: Overlap of enriched biological processes between human and mouse</b>\
Over-representation analyses of the DOWN genes (PFP <= 0.05 - <a href="https://omicc.niaid.nih.gov/help/index#resultContent">OMiCC Tutorial</a>) identified within OMiCC were carried out against KEGG and Reactome terms (see also Figures S3B and S4B). For each individual disease, gene sets/terms with adjusted p-values <= 0.05, as defined by the hypergeometric test after adjustment by the Benjamini and Hochberg (BH) FDR procedure, in both human and mouse are listed. These overlapping terms highlight global pan-disease signatures conserved between human and mouse. Gene ratios (x-axis) denote the fraction of genes in the respective pan-disease signature (human and mouse as denote by blue and red, respectively) that are in the target gene set (y-axis).  
</p>

<br/>

###

The same enrichment and comparative analyses described above were also performed after filtering out OMiCC-derived DE genes that have median effect size in the opposite direction. The results of those analyses can be found [here](report.es.html).

### References
Hong, F., Breitling, R., McEntee, C.W., Wittner, B.S., Nemhauser, J.L., and Chory, J. (2006). RankProd: a bioconductor package for detecting differentially expressed genes in meta-analysis. Bioinformatics 22, 2825-2827.

Toro-Dominguez, D., Carmona-Saez, P., and Alarcon-Riquelme, M.E. (2014). Shared signatures between rheumatoid arthritis, systemic lupus erythematosus and Sjogren's syndrome uncovered through gene expression meta-analysis. Arthritis Res Ther16, 489.

Yu, G., Wang, L.G., Han, Y., and He, Q.Y. (2012). clusterProfiler: an R package for comparing biological themes among gene clusters. Omics : a journal of integrative biology 16, 284-287.

Yu, G. and He, Q. (2016). ReactomePA: an R/Bioconductor package for reactome pathway analysis and visualization. Molecular BioSystems, 12(12), 477-479.

Kyburz, D., Brentano, F., and Gay, S. (2006). Mode of action of hydroxychloroquine in RA-evidence of an inhibitory effect on toll-like receptor signaling. Nature clinical practice. Rheumatology 2, 458-459.

van Vollenhoven, R.F. (2009). Treatment of rheumatoid arthritis: state of the art 2009. Nat Rev Rheumatol 5, 531-541.

Habets, K.L.L., Huizinga, T.W.J., and Toes, R.E.M. (2013). Platelets and autoimmunity. Eur. J. Clin. Invest. 43, 746-757.

Boilard, E., Nigrovic, P.A., Larabee, K., Watts, G.F.M., Coblyn, J.S., Weinblatt, M.E., Massarotti, E.M., Remold-O'Donnell, E., Farndale, R.W., Ware, J., et al. (2010). Platelets amplify inflammation in arthritis via collagen-dependent microparticle production. Science 327, 580-583.

Boilard, E., Blanco, P., and Nigrovic, P.A. (2012). Platelets: active players in the pathogenesis of arthritis and SLE. Nat Rev Rheumatol 8, 534-542.
