# Supplementary material for: Meta-analysis of crowdsourced data compendia suggests pan-disease transcriptional signatures of autoimmunity
Source: F1000Res. 2016 Dec 20;5:2884. [Version 1] doi: 10.12688/f1000research.10465.1 (PMC5399965; doi:10.12688/f1000research.10465.1)
Supplement: Meta-analysis output files exported from OMiCC [file f1000research-5-11275-s0002.tgz]

Archive with 1 entries (1 files):
- b27ad551-9611-4179-b3c1-aa7bc0883077_Dataset.3.zip
