# Supplementary material for: Meta-analysis of crowdsourced data compendia suggests pan-disease transcriptional signatures of autoimmunity
Source: F1000Res. 2016 Dec 20;5:2884. [Version 1] doi: 10.12688/f1000research.10465.1 (PMC5399965; doi:10.12688/f1000research.10465.1)
Supplement: Results of Toppgene analyses against KEGG, Reactome, and Gene Ontology (GO) Biological Process terms using the DE genes listed in Table S1 as input [file f1000research-5-11275-s0003.tgz]

Archive with 1 entries (1 files):
- 6f26e52c-c1c5-4c03-a387-d88948b029d1_Dataset.4.zip
