# Supplementary material for: Meta-analysis of crowdsourced data compendia suggests pan-disease transcriptional signatures of autoimmunity
Source: F1000Res. 2016 Dec 20;5:2884. [Version 1] doi: 10.12688/f1000research.10465.1 (PMC5399965; doi:10.12688/f1000research.10465.1)
Supplement: Supplementary file 7 [file f1000research-5-11275-s0006.tgz]

Archive with 1 entries (1 files):
- 29b2cdd3-fb60-46cc-9059-47e17203db02.xlsx
