# Supplementary material for: Meta-analysis of crowdsourced data compendia suggests pan-disease transcriptional signatures of autoimmunity
Source: F1000Res. 2016 Dec 20;5:2884. [Version 1] doi: 10.12688/f1000research.10465.1 (PMC5399965; doi:10.12688/f1000research.10465.1)
Supplement: Supplementary file 7 [file f1000research-5-11275-s0006.tgz › 29b2cdd3-fb60-46cc-9059-47e17203db02.xlsx]

## Sheet: UP
human_dm1	ABCC5, ABCF3, ACACB, ACADVL, ACBD4, ACD, ACIN1, ACTL8, ADD3, ADORA2A, AES, AHCYL1, AKR1B1, AKT1, ALAD, ALDH18A1, ALDOA, ALDOC, ALG5, ANGEL1, ANKFY1, ANXA5, AP2M1, APBA3, APEX1, APH1A, APH1B, APRT, ARAF, ARF3, ARIH2, ARL2, ARPC1B, ARPC5L, ASB1, ASB13, ASGR1, ATF5, ATP5J, ATP5J2, ATP5O, ATP6AP1, ATP6V0D1, ATP6V0E1, ATXN2, AURKA, B3GAT3, B4GALT3, BANF1, BAX, BCAP31, BCAS4, BCL2L1, BCL9, BCOR, BCS1L,…
human_ms	AASS, ABCA12, ABCA2, ABCA3, ABCB9, ABCC1, ABCC2, ABCD1, ABCD4, ABCG4, ABT1, ACHE, ACOX2, ACSM3, ACTR6, ADAM23, ADAM28, ADAM7, ADAMTSL4, ADIPOQ, ADRA2A, AFP, AGBL2, AGRN, AHSG, AIM1L, AKR1C4, AKT3, ALDH4A1, ALDH7A1, ALG13, ALS2CR8, AMBRA1, AMPH, ANAPC10, ANGPT2, ANKH, ANKRD26, ANKRD40, ANXA1, AP1S1, AP4M1, APP, AQP3, AQP6, ARFGEF2, ARG1, ARHGAP22, ARHGEF10L, ARHGEF9, ARMC9, ASAP3, ASH1L, ASS1, AST…
human_pan-disease	AATK, ABCC4, ABCD1, ABHD3, ACADVL, ACOT9, ACP2, ACP5, ACPP, ACSBG1, ACTN1, ACTN4, ACVR1, ADAM28, ADAM8, ADAMDEC1, ADAMTSL4, ADAP2, ADIPOR1, ADRA2A, AFF1, ALDH2, ALOX12, ALOX15, ALPK1, AMFR, ANK1, ANXA5, AOAH, AP2B1, AP2M1, APBB1IP, APOL6, ARF3, ARF5, ARG1, ARG2, ARHGAP15, ARHGAP17, ARHGAP24, ARHGAP26, ARID3A, ARID5A, ARPC1B, ARSA, ASAP1, ASCC2, ASCL2, ASGR1, ASGR2, ATF3, ATF5, ATG7, ATG9A, ATOX1,…
human_ra	AATK, ABCC4, ABCD1, ABCD3, ABHD4, ACADVL, ACOT7, ACPP, ACSBG1, ACSM3, ACTN1, ACTN4, ACVR1, ADAM28, ADAMTSL2, ADAMTSL4, ADCY7, ADIPOR1, ADRA2A, ADRA2C, ADRM1, AFF1, AGBL2, AGPAT1, ALAS1, ALDH5A1, ALOX12, ALOX5, ALPK1, ALPP, AMFR, ANK1, ANKRD28, ANO10, ANXA5, AOAH, AOC2, AP1B1, AP1S1, AP2B1, AP3B1, APLP2, ARF3, ARF5, ARG1, ARG2, ARHGAP15, ARHGAP17, ARHGAP26, ARL15, ARMC6, ARRB2, ARSA, ARSD, ASAP1, …
human_sarcoid	ABCA3, ABCC3, ABCC4, ABHD2, ABHD3, ABHD4, ABHD5, ABP1, ACAA2, ACO2, ACOT8, ACOT9, ACOX3, ACP2, ACPP, ACSBG1, ACSL3, ACSL4, ACTN1, ACTN4, ACTR3, ACVR1, ADAM10, ADAP2, ADCK4, ADCY3, ADIPOR1, AFF1, AGPAT2, AGPS, AKAP13, AKR1A1, ALDH2, ALDH3B1, ALG12, ALOX12, ALOX15, ALPK1, AMFR, ANK1, ANKRD27, ANKRD40, ANKS1A, ANP32A, ANXA1, ANXA2, ANXA2P1, ANXA4, ANXA5, AOAH, AP1S2, AP2B1, AP2M1, AP2S1, AP3S1, APAF…
human_sle	ABCB11, ABCC4, ABP1, ACOT9, ACOX2, ACP5, ACSBG1, ACTN1, ADAM15, ADAM7, ADAM8, ADAP2, ADCK4, ADIPOR1, ADRA1D, AFF2, ALCAM, ALDH2, ALOX12, ALOX15, ALOX15B, ALPK1, AMPH, ANXA2, ANXA2P1, AP2B1, APH1B, APOA2, APOL6, APP, ARG1, ARHGEF11, ARMC9, ARRB1, ART4, ASAP1, ASGR1, ASGR2, ATF5, ATG7, ATOX1, ATP1B2, ATP5C1, ATP6V0E1, ATP9B, AURKA, AURKB, AVPR1A, AXL, AZI2, AZU1, B4GALT5, BAALC, BAK1, BAMBI, BASP1,…
mouse_dm1	AASS, ABCA2, ABCG1, ABLIM1, ABR, ACHE, ACP5, ADAM8, ADAMDEC1, ADCY7, ADCYAP1R1, ADRA1B, ADRA2A, AHNAK, ANXA1, APAF1, APBB1IP, AQP1, ARHGDIB, ARL6IP5, ARMCX2, ARNTL, ARSA, ASAH1, ASGR2, ATG7, ATP1B3, ATP2A3, ATP6AP1, ATP6AP2, ATP6V1B2, ATP7A, ATP8A1, AXL, B2M, B3GALNT1, B4GALT1, BLVRA, BTK, BTRC, C1QB, C2, C3, CASP1, CASP4, CCL13, CCND1, CCND2, CCND3, CCNG1, CCR5, CCR9, CD2, CD244, CD27, CD47, CD4…
mouse_ms	ADCY9, ALDOC, ALOXE3, ANXA1, ARHGDIB, ARL6IP1, ATP6V0E1, B2M, B4GALT1, BCAS2, BTF3, BTG1, BTG2, C1QB, C2, CAP1, CASP4, CCBL2, CCBP2, CCDC101, CCNB2, CD48, CD68, CD7, CDKN1A, CDT1, CFH, CITED2, COTL1, CRY1, CRYM, CSF2RB, CTSC, CTSH, CTSS, CTSZ, CYBB, DDX5, DHPS, DPM3, DRAP1, EDN1, FCER1G, FCGR2A, FCGR2B, FEN1, FGB, FGFR3, FGR, FMOD, FOSL2, FZD2, GADD45B, GADD45G, GANAB, GBP2, GLI1, GPR65, H2AFZ, H…
mouse_pan-disease	AASS, ABCA2, ABCG1, ABLIM1, ABP1, ABR, ACHE, ACP5, ADAM8, ADAMDEC1, ADCY7, ADCYAP1R1, ADRA1B, ADRA2A, AHNAK, AHR, ALCAM, ALDH1A2, ANXA1, ANXA2, ANXA4, AP3S1, APAF1, APBB1IP, ARHGDIB, ARL6IP5, ASAH1, ASGR2, ATG7, ATP2A3, ATP6AP2, ATP6V1B2, ATP8A1, ATXN1, AVPR1A, AXL, B2M, B3GALNT1, B4GALNT1, B4GALT1, BATF, BCL3, BTK, BTRC, C1QB, C2, CALML4, CAP1, CASP1, CASP4, CCND3, CCNG1, CCR5, CCR6, CD2, CD244,…
mouse_ra	AASS, ABAT, ABHD3, ABHD4, ABI3BP, ABLIM1, ACP5, ADAM23, AGPAT4, ALDH1A2, ALDH3B1, ALDH6A1, ALDH9A1, ALMS1, AMPD3, ANGPT1, ANGPTL4, ANGPTL7, ANKH, ANXA1, ANXA4, AP3S1, ARG1, ARG2, ARHGDIB, ARID5A, ARSB, ARTN, ASCL2, ATG10, AZI1, B3GALNT1, B4GALNT1, B4GALT4, BAMBI, BATF, BBS1, BCL3, BCL6, BDKRB1, BHLHB9, BID, BMP5, BMPR1A, BNC2, BUB1, C14orf79, C2orf28, C4orf19, C5AR1, C7orf43, C8G, C9orf16, CA11, …
mouse_sle	ABCB1, ABCC3, ABHD3, ABHD4, ABI2, ABP1, ACOT7, ACSBG1, ADAM19, ADAM21, ADAM8, ADAMDEC1, AGPAT4, AHR, ALCAM, ALG13, ALOX15B, AMPH, ANXA4, AP1S2, ASCL2, ATF6, ATP6V1B1, ATXN1, AVPR2, AXL, B3GALT1, B4GALT4, BACE2, BATF, BMPR2, BTBD3, C11orf49, C16orf45, C1orf38, CA5B, CACNA1D, CADM1, CADPS, CASP1, CASP3, CASP4, CCR4, CCR5, CCR6, CD44, CD68, CD70, CDH9, CDK5R1, CDKN1A, CDKN2B, CHST11, CIDEC, CLIP3, C…

## Sheet: DOWN
human_dm1	ABHD3, ABHD5, ACBD3, ACTR2, ACTR3, ACTR6, ADH5, ADI1, ADO, ADRB2, AKAP8, ALCAM, ALKBH4, ANGEL2, ANGPTL4, ANKH, ANKRD12, ANXA1, AP1S2, ARHGAP1, ARHGAP19, ARL5A, ARPC3, ARPC5, ARRB1, ASAP1, ASAP3, ASCC2, ATG12, ATG7, ATP6V0A1, ATP6V0B, ATP6V1B2, ATP6V1E1, AZGP1, AZIN1, B3GALT2, B4GALNT1, BAZ1A, BAZ2B, BCL3, BCL6, BCLAF1, BLVRA, BMP6, BNIP2, BNIP3L, BRP44, BTK, C12orf35, C14orf135, C20orf3, C4orf19,…
human_ms	A4GNT, ABAT, ABCA4, ABCA5, ABCA8, ABCB11, ABCC4, ABCC6, ABCD2, ABCG5, ABHD11, ABI3BP, ABTB2, ACRV1, ACSBG1, ACTL6B, ACTL7B, ACTL8, ADAM10, ADAMDEC1, ADAMTS1, ADAMTSL2, ADARB2, ADCY2, ADCY9, ADH6, ADORA1, ADRA1B, AFAP1, AGAP2, AGXT, AGXT2L1, AKAP3, AKAP9, AKT2, ALDH1A2, ALDH5A1, ALOX12, ALOX15B, ALOXE3, ALPI, AMBP, ANAPC2, ANGPTL7, ANK1, ANKRD7, ANXA4, APOA2, APOL1, APOL5, ARC, ARF6, ARG2, ARHGEF1…
human_pan-disease	AARS, AASS, ABAT, ABCA5, ABCB1, ABCD2, ABHD10, ABHD14A, ABHD5, ABLIM1, ACACB, ACBD4, ACD, ACP6, ACTR1B, ACTR6, ACYP1, ADAM23, ADAMTS1, ADO, ADORA2A, ADRB2, AES, AFAP1, AGA, AGMAT, AHSA1, AK5, AKAP10, AKAP5, AKAP9, AKR1B1, ALCAM, ALDH8A1, ALDOC, AMOT, ANGEL2, ANK3, ANKH, ANKRD12, ANKRD36B, ANKRD46, ANXA1, AP1G2, AP3M2, APRT, AQP3, ARGLU1, ARHGAP22, ARL4C, ARMCX2, ASB1, ASB13, ASNS, ASNSD1, ASTE1, …
human_ra	ABCA5, ABCB1, ABCC10, ABHD10, ABHD14A, ABHD6, ACACB, ACAD8, ACD, ACO1, ACSL4, ACTL6A, ACYP1, ADAMTS1, ADAT1, ADCY3, ADO, ADORA2A, ADRB2, AFAP1, AGA, AGER, AGMAT, AGPAT4, AHSA1, AIP, AKAP10, AKAP11, AKAP5, AKAP9, AKR1B1, AKT3, ALKBH1, ALS2CR8, AMOT, AMPH, ANK3, ANKH, ANKRD46, ANKZF1, AP1G2, AP4M1, APOBEC2, APPBP2, APPL1, APRT, AQP3, ARHGAP22, ARHGEF10L, ARL2, ARMCX1, ARNTL, ASB1, ASB13, ASL, ASTE1…
human_sarcoid	AACS, ABCB1, ABCC10, ABCC5, ABCD3, ABCE1, ABCF3, ABHD10, ABHD14A, ABLIM1, ABT1, ACACB, ACAD10, ACBD4, ACD, ACN9, ACP6, ACTL6A, ACTR1B, ACTR5, ACTR6, ACVR2A, ACYP1, ADCK2, ADH5, ADNP, ADORA2A, AES, AGA, AGK, AGMAT, AHSA1, AK1, AKAP11, AKAP8, AKAP8L, AKR1B1, ALDH18A1, ALDOB, ALDOC, ALG3, ALG6, ALG9, ALMS1, AMOT, ANAPC10, ANGEL1, ANKMY2, ANKRD26, ANKRD28, ANKRD36B, ANKRD46, ANKZF1, ANXA11, ANXA6, AP…
human_sle	AASS, ABCB1, ABLIM1, ADAMTS1, ADARB2, AES, AGMAT, AKAP5, ALDOC, ANKRD36B, ATP8A2, B3GALT2, BACH2, BCAS4, BCL11A, BCLAF1, BIN1, BLK, BLZF1, C14orf1, C1orf129, C1orf21, C21orf2, CAMK1D, CAPN5, CAPRIN2, CASP8, CBLB, CCDC106, CCDC91, CCND2, CCR6, CD247, CD27, CD28, CD3E, CD40LG, CD6, CD7, CD79B, CD96, CDC16, CDC37, CDH2, CDK9, CHST12, CLCF1, CNN3, CNTNAP1, COLQ, COPS7B, CREBZF, CRIP1, CRIP2, CRY2, CS…
mouse_dm1	AATK, ABP1, ACAA2, ACLY, ADAMTS1, ADARB1, ADK, AGR2, AHCY, AHSG, ALDH2, ALDH9A1, ALDOB, ALDOC, AMBP, ANGPTL4, ANKRD11, ANKRD49, AP1S2, ARG1, ARG2, ARHGDIG, ASNS, ATF3, ATP6V1C1, AURKA, B3GALT2, BAIAP2, BCKDHB, BCL6, BEX4, BPGM, BPHL, BTG2, BZW2, C11orf1, C15orf39, C16orf80, C17orf48, C18orf8, C5orf30, CA14, CASP6, CAT, CBR1, CCNA2, CCNB2, CCT2, CCT3, CCT7, CD36, CDC20, CDC37, CDCA8, CDKN1A, CDKN2…
mouse_ms	ABCB9, ABCC6, ABCD2, ABHD5, ACTN1, ACTN2, ACVR1, ADAM19, ADAM23, AKT2, ALCAM, ALDH18A1, ALDH2, ANKRD40, ANXA6, ARHGEF2, ARNTL, ATP2C1, ATXN1, B3GALT2, BRCA1, C9orf16, CACNB3, CAMK4, CBL, CDH1, CDH11, CDH9, CDK5R2, CHAD, CHGA, CHKA, CIDEB, CLEC11A, COL11A2, COL6A3, COL9A3, CRHR1, CTSK, CUL7, CX3CR1, CXCL12, CXCR7, CYP11A1, DBP, DCC, DDX6, DECR1, DHCR7, DKK2, DNAJB5, DNASE1L2, DPP4, DPYSL3, DUSP6, …
mouse_pan-disease	AATK, ACAA2, ACLY, ACTN1, ADAMTS1, ADCY6, AGR2, AHSG, ALDH2, ALDH9A1, ALDOB, ALDOC, AMBP, ANGPTL4, ANKRD49, AP1S2, AQP1, ARHGDIG, ARL4C, ASNS, ATF3, AURKA, B3GALT2, BCL2, BCL6, BEX4, BLM, BNIP1, BPGM, BPHL, BRCA1, BTG2, BZW2, C11orf1, C15orf39, C16orf80, C18orf8, C5orf30, CA14, CACNB3, CASP6, CBR1, CCNA2, CCT3, CD36, CDC20, CDC37, CDCA8, CDH1, CDKN3, CEACAM21, CELSR1, CHAD, CHD7, CHGA, CLCN3, CLD…
mouse_ra	AARS, ABHD6, ABTB2, ACOT7, ACPP, ACSL3, ACVR2A, ADIPOQ, ANGPT2, ANK1, ANP32A, APEX2, AQP1, ARHGAP10, ARHGAP25, ARHGAP5, ARHGEF15, ARNTL, ARRB1, ASNS, ATF5, ATP8A1, AURKB, AZGP1, B3GALT1, BASP1, BCAM, BCL2, BDH1, BMP6, BPGM, BST2, BTBD3, C12orf5, C5orf30, CADM4, CASP1, CCDC25, CCNA2, CCR10, CD27, CD2AP, CD34, CDCA8, CENPE, CEP135, CEP68, CHAC1, CHD7, CHEK2, CHRNB1, CIDEC, CKMT2, CLCN1, CLCN3, CLDN…
mouse_sle	AACS, ABCB9, ABHD11, ACAA2, ACHE, ACSL3, ACTL7B, ACTN1, ACTN2, ACVR1B, ADCY6, ADD1, ADD3, ADRB2, AGER, ALOX5, ALPK1, AMPD3, AP1M2, APPL2, ARHGDIG, ARHGEF18, ARL4C, ASB13, ATG9A, ATN1, ATP1B1, ATP1B2, B3GALNT1, BASP1, BCL9, BDH1, BEX4, BLM, BUB1, C1orf159, C1orf21, C1QB, C4orf19, CACNB3, CAMKK2, CAPN11, CCBL1, CCDC25, CCDC68, CCNB2, CCND1, CD177, CD3EAP, CD7, CDC25C, CDKN3, CDO1, CENPJ, CENPM, CEP…
