# Supplementary material for: Meta-analysis of crowdsourced data compendia suggests pan-disease transcriptional signatures of autoimmunity
Source: F1000Res. 2016 Dec 20;5:2884. [Version 1] doi: 10.12688/f1000research.10465.1 (PMC5399965; doi:10.12688/f1000research.10465.1)
Supplement: Supplementary file 8 [file f1000research-5-11275-s0007.tgz › f4619b98-95b2-4627-b5c1-48fefcc1264c.xlsx]

## Sheet: UP Genes
ID	Description	GeneRatio	BgRatio	pvalue	p.adjust	qvalue	geneID	Count	group
REACTOME:156842	Eukaryotic Translation Elongation	13/368	41/4784	6.46803e-06	0.00119012	0.00114382	4736/6141/6143/25873/6175/6176/6206/6208/6188/6194/6122/6181/6193	13	human_dm1
REACTOME:72689	Formation of a pool of free 40S subunits	15/368	50/4784	2.73152e-06	0.00119012	0.00114382	8662/8668/4736/6141/6143/25873/6175/6176/6206/6208/6188/6194/6122/6181/6193	15	human_dm1
REACTOME:156902	Peptide chain elongation	13/368	41/4784	6.46803e-06	0.00119012	0.00114382	4736/6141/6143/25873/6175/6176/6206/6208/6188/6194/6122/6181/6193	13	human_dm1
REACTOME:163200	Respiratory electron transport, ATP synthesis by chemiosmotic coupling, and heat production by uncoupling proteins.*	16/368	59/4784	5.52508e-06	0.00119012	0.00114382	522/9551/539/1327/1351/2108/51079/4702/54539/4713/4714/374291/4723/6389/513/4696	16	human_dm1
REACTOME:192823	Viral mRNA Translation	13/368	41/4784	6.46803e-06	0.00119012	0.00114382	4736/6141/6143/25873/6175/6176/6206/6208/6188/6194/6122/6181/6193	13	human_dm1
REACTOME:72764	Eukaryotic Translation Termination	13/368	43/4784	1.16473e-05	0.00133944	0.00128734	4736/6141/6143/25873/6175/6176/6206/6208/6188/6194/6122/6181/6193	13	human_dm1
REACTOME:5663205	Infectious disease	41/368	266/4784	8.96633e-06	0.00133944	0.00128734	1173/9114/8992/8815/919/1025/27243/91782/7852/2959/2962/5605/5608/23511/23165/79902/5062/5438/5682/5694/5698/5710/5721/4736/6141/6143/25873/6175/6176/6206/6208/6188/6194/6829/6881/6882/79720/6122/6181/6193/7314	41	human_dm1
REACTOME:1428517	The citric acid (TCA) cycle and respiratory electron transport*	20/368	90/4784	1.06055e-05	0.00133944	0.00128734	522/9551/539/1327/1351/1743/2108/3945/51079/4702/54539/4713/4714/374291/4723/5160/6389/513/3419/4696	20	human_dm1
REACTOME:157279	3' -UTR-mediated translational regulation	15/368	58/4784	2.03806e-05	0.00187501	0.00180207	8662/8668/4736/6141/6143/25873/6175/6176/6206/6208/6188/6194/6122/6181/6193	15	human_dm1
REACTOME:156827	L13a-mediated translational silencing of Ceruloplasmin expression	15/368	58/4784	2.03806e-05	0.00187501	0.00180207	8662/8668/4736/6141/6143/25873/6175/6176/6206/6208/6188/6194/6122/6181/6193	15	human_dm1
REACTOME:72706	GTP hydrolysis and joining of the 60S ribosomal subunit	15/368	59/4784	2.5445e-05	0.00212812	0.00204534	8662/8668/4736/6141/6143/25873/6175/6176/6206/6208/6188/6194/6122/6181/6193	15	human_dm1
REACTOME:168273	Influenza Viral RNA Transcription and Replication	16/368	67/4784	3.19155e-05	0.00244686	0.00235167	23511/23165/79902/4736/6141/6143/25873/6175/6176/6206/6208/6188/6194/6122/6181/6193	16	human_dm1
REACTOME:927802	Nonsense-Mediated Decay (NMD)	15/368	62/4784	4.79082e-05	0.00275472	0.00264756	4736/6141/6143/25873/6175/6176/6206/6208/6188/6194/23381/22794/6122/6181/6193	15	human_dm1
REACTOME:975957	Nonsense Mediated Decay (NMD) enhanced by the Exon Junction Complex (EJC)	15/368	62/4784	4.79082e-05	0.00275472	0.00264756	4736/6141/6143/25873/6175/6176/6206/6208/6188/6194/23381/22794/6122/6181/6193	15	human_dm1
REACTOME:975956	Nonsense Mediated Decay (NMD) independent of the Exon Junction Complex (EJC)	13/368	48/4784	4.30756e-05	0.00275472	0.00264756	4736/6141/6143/25873/6175/6176/6206/6208/6188/6194/6122/6181/6193	13	human_dm1
REACTOME:611105	Respiratory electron transport*	12/368	42/4784	4.76557e-05	0.00275472	0.00264756	1327/1351/2108/51079/4702/54539/4713/4714/374291/4723/6389/4696	12	human_dm1
REACTOME:168255	Influenza Life Cycle	16/368	71/4784	6.83051e-05	0.00369651	0.00355271	23511/23165/79902/4736/6141/6143/25873/6175/6176/6206/6208/6188/6194/6122/6181/6193	16	human_dm1
KEGG:hsa00190	Oxidative phosphorylation*	19/390	81/4867	1.39378e-05	0.00376319	0.0035798	522/9551/539/537/9114/8992/1327/1351/64077/51079/4702/54539/4713/4714/374291/4723/6389/513/4696	19	human_dm1
REACTOME:72737	Cap-dependent Translation Initiation	15/368	65/4784	8.62008e-05	0.00417393	0.00401156	8662/8668/4736/6141/6143/25873/6175/6176/6206/6208/6188/6194/6122/6181/6193	15	human_dm1
REACTOME:72613	Eukaryotic Translation Initiation	15/368	65/4784	8.62008e-05	0.00417393	0.00401156	8662/8668/4736/6141/6143/25873/6175/6176/6206/6208/6188/6194/6122/6181/6193	15	human_dm1
REACTOME:1799339	SRP-dependent cotranslational protein targeting to membrane	14/368	59/4784	0.00010745	0.00494271	0.00475043	4736/6141/6143/25873/6175/6176/6206/6208/6188/6194/23480/6122/6181/6193	14	human_dm1
REACTOME:168254	Influenza Infection	16/368	74/4784	0.000115811	0.00507365	0.00487627	23511/23165/79902/4736/6141/6143/25873/6175/6176/6206/6208/6188/6194/6122/6181/6193	16	human_dm1
KEGG:hsa03010	Ribosome*	17/390	73/4867	4.37825e-05	0.00591064	0.00562259	64979/51069/4736/6141/6143/25873/6175/6176/6183/6206/6208/51065/6188/6194/6122/6181/6193	17	human_dm1
KEGG:hsa05012	Parkinson's disease*	18/390	89/4867	0.000186251	0.0167626	0.0159457	135/522/539/1327/1351/2771/51079/4702/54539/4713/4714/374291/4723/6389/7416/513/4696/7314	18	human_dm1
REACTOME:72766	Translation	16/368	85/4784	0.000618173	0.0258509	0.0248452	8662/8668/4736/6141/6143/25873/6175/6176/6206/6208/6188/6194/23480/6122/6181/6193	16	human_dm1
KEGG:hsa05016	Huntington's disease*	22/390	128/4867	0.000441852	0.029825	0.0283715	1173/522/539/581/1327/1351/51079/4702/54539/4713/4714/374291/4723/5438/6389/7157/7416/513/64764/8632/4696/10891	22	human_dm1
REACTOME:202430	Translocation of ZAP-70 to Immunological synapse	5/368	4784-11-01	0.000821071	0.0328429	0.0315652	919/916/3122/915/917	5	human_dm1
KEGG:hsa03018	RNA degradation*	12/390	53/4867	0.000767094	0.0414231	0.0394044	4848/1656/80153/23644/23404/3313/25804/8761/6499/80349/2026/5214	12	human_dm1
KEGG:hsa05010	Alzheimer's disease*	20/390	118/4867	0.000957794	0.0431007	0.0410003	51107/83464/522/539/823/1327/1351/2597/51079/4702/54539/4713/4714/374291/4723/5533/6389/513/4696/7124	20	human_dm1
KEGG:hsa04640	Hematopoietic cell lineage*	14/390	71/4867	0.00124308	0.0479474	0.0456108	914/916/960/924/2323/3122/3590/3575/911/915/917/925/2815/7124	14	human_dm1
KEGG:hsa03010	Ribosome*	30/474	89/3742	1.63725e-07	4.5188e-05	4.5188e-05	2197/51069/29093/11222/63931/6135/6152/51187/51121/6155/6156/6164/6166/6171/6129/6175/6222/6227/6229/6230/6233/51065/6235/6201/6231/6160/11224/6133/6210/6232	30	human_ms
REACTOME:156842	Eukaryotic Translation Elongation*	23/478	59/3688	3.67962e-07	8.47232e-05	8.37598e-05	2197/6135/6152/51121/6155/6156/6164/6171/6129/6175/6222/6227/6229/6230/6233/6235/6201/6231/6160/11224/6133/6210/6232	23	human_ms
REACTOME:72764	Eukaryotic Translation Termination*	23/478	59/3688	3.67962e-07	8.47232e-05	8.37598e-05	2197/6135/6152/51121/6155/6156/6164/6171/6129/6175/6222/6227/6229/6230/6233/6235/6201/6231/6160/11224/6133/6210/6232	23	human_ms
REACTOME:156902	Peptide chain elongation*	23/478	58/3688	2.54807e-07	8.47232e-05	8.37598e-05	2197/6135/6152/51121/6155/6156/6164/6171/6129/6175/6222/6227/6229/6230/6233/6235/6201/6231/6160/11224/6133/6210/6232	23	human_ms
REACTOME:192823	Viral mRNA Translation*	23/478	57/3688	1.74507e-07	8.47232e-05	8.37598e-05	2197/6135/6152/51121/6155/6156/6164/6171/6129/6175/6222/6227/6229/6230/6233/6235/6201/6231/6160/11224/6133/6210/6232	23	human_ms
REACTOME:72689	Formation of a pool of free 40S subunits*	24/478	68/3688	1.72831e-06	0.00030529	0.000301818	3646/2197/6135/6152/51121/6155/6156/6164/6171/6129/6175/6222/6227/6229/6230/6233/6235/6201/6231/6160/11224/6133/6210/6232	24	human_ms
REACTOME:975956	Nonsense Mediated Decay (NMD) independent of the Exon Junction Complex (EJC)	23/478	64/3688	1.98886e-06	0.00030529	0.000301818	2197/6135/6152/51121/6155/6156/6164/6171/6129/6175/6222/6227/6229/6230/6233/6235/6201/6231/6160/11224/6133/6210/6232	23	human_ms
REACTOME:1799339	SRP-dependent cotranslational protein targeting to membrane*	25/478	77/3688	5.99782e-06	0.000789142	0.000780168	2197/6135/6152/51121/6155/6156/6164/6171/6129/6175/6222/6227/6229/6230/6233/6235/6201/6727/6728/6231/6160/11224/6133/6210/6232	25	human_ms
REACTOME:157279	3' -UTR-mediated translational regulation	24/478	74/3688	9.43161e-06	0.000938072	0.000927404	3646/2197/6135/6152/51121/6155/6156/6164/6171/6129/6175/6222/6227/6229/6230/6233/6235/6201/6231/6160/11224/6133/6210/6232	24	human_ms
REACTOME:72706	GTP hydrolysis and joining of the 60S ribosomal subunit*	24/478	75/3688	1.22224e-05	0.000938072	0.000927404	3646/2197/6135/6152/51121/6155/6156/6164/6171/6129/6175/6222/6227/6229/6230/6233/6235/6201/6231/6160/11224/6133/6210/6232	24	human_ms
REACTOME:156827	L13a-mediated translational silencing of Ceruloplasmin expression*	24/478	74/3688	9.43161e-06	0.000938072	0.000927404	3646/2197/6135/6152/51121/6155/6156/6164/6171/6129/6175/6222/6227/6229/6230/6233/6235/6201/6231/6160/11224/6133/6210/6232	24	human_ms
REACTOME:927802	Nonsense-Mediated Decay (NMD)	24/478	75/3688	1.22224e-05	0.000938072	0.000927404	2197/6135/6152/51121/6155/6156/6164/6171/6129/6175/6222/6227/6229/6230/6233/6235/6201/4116/6231/6160/11224/6133/6210/6232	24	human_ms
REACTOME:975957	Nonsense Mediated Decay (NMD) enhanced by the Exon Junction Complex (EJC)	24/478	75/3688	1.22224e-05	0.000938072	0.000927404	2197/6135/6152/51121/6155/6156/6164/6171/6129/6175/6222/6227/6229/6230/6233/6235/6201/4116/6231/6160/11224/6133/6210/6232	24	human_ms
REACTOME:72737	Cap-dependent Translation Initiation*	24/478	80/3688	4.08856e-05	0.00268969	0.0026591	3646/2197/6135/6152/51121/6155/6156/6164/6171/6129/6175/6222/6227/6229/6230/6233/6235/6201/6231/6160/11224/6133/6210/6232	24	human_ms
REACTOME:72613	Eukaryotic Translation Initiation*	24/478	80/3688	4.08856e-05	0.00268969	0.0026591	3646/2197/6135/6152/51121/6155/6156/6164/6171/6129/6175/6222/6227/6229/6230/6233/6235/6201/6231/6160/11224/6133/6210/6232	24	human_ms
REACTOME:168254	Influenza Infection*	25/478	87/3688	6.29954e-05	0.00386792	0.00382393	5610/2197/6135/6152/51121/6155/6156/6164/6171/6129/6175/6222/6227/6229/6230/6233/6235/6201/7040/6231/6160/11224/6133/6210/6232	25	human_ms
REACTOME:168273	Influenza Viral RNA Transcription and Replication*	23/478	80/3688	0.000122713	0.00706365	0.00698332	2197/6135/6152/51121/6155/6156/6164/6171/6129/6175/6222/6227/6229/6230/6233/6235/6201/6231/6160/11224/6133/6210/6232	23	human_ms
REACTOME:168255	Influenza Life Cycle*	23/478	84/3688	0.000274018	0.0148453	0.0146765	2197/6135/6152/51121/6155/6156/6164/6171/6129/6175/6222/6227/6229/6230/6233/6235/6201/6231/6160/11224/6133/6210/6232	23	human_ms
REACTOME:163200	Respiratory electron transport, ATP synthesis by chemiosmotic coupling, and heat production by uncoupling proteins.*	19/478	65/3688	0.000376187	0.0192483	0.0190294	509/515/518/521/522/10632/539/4697/4708/4709/4719/4724/4725/7352/7381/1349/1350/4694/27089	19	human_ms
REACTOME:72766	Translation*	26/478	104/3688	0.000537534	0.0260562	0.0257599	3646/2197/6135/6152/51121/6155/6156/6164/6171/6129/6175/6222/6227/6229/6230/6233/6235/6201/6727/6728/6231/6160/11224/6133/6210/6232	26	human_ms
REACTOME:2672351	Stimuli-sensing channels	12/478	34/3688	0.000720261	0.033168	0.0327908	1183/2281/55283/23327/6233/6261/6263/6337/10786/7223/7226/7225	12	human_ms
REACTOME:76002	Platelet activation, signaling and aggregation*	47/649	162/4940	4.74139e-08	3.69197e-05	3.58619e-05	10257/87/81/150/152/409/948/967/747/1608/1609/2153/2769/2771/2811/2814/51206/3674/3690/4067/1432/11343/22915/5154/5170/5336/5341/5580/11069/391/6403/5265/5552/7057/7076/7094/7273/7422/7450/1191/2151/2815/5175/5473/7424/2162/2316	47	human_ra
REACTOME:114608	Platelet degranulation	26/649	66/4940	7.03902e-08	3.69197e-05	3.58619e-05	10257/87/81/948/967/2153/3674/3690/22915/5154/5341/6403/5265/5552/7057/7076/7094/7273/7422/7450/1191/5175/5473/7424/2162/2316	26	human_ra
KEGG:hsa04380	Osteoclast differentiation*	35/703	105/5000	3.38041e-07	9.63418e-05	9.14491e-05	695/1536/2212/2274/2355/9846/3459/3460/10379/3690/3725/3726/3727/11024/5608/1432/4286/4688/4792/5336/5533/5534/5971/140885/8651/9021/6772/7186/7297/3554/10859/10288/11006/54209/4689	35	human_ra
REACTOME:109582	Hemostasis*	81/649	363/4940	3.82034e-07	0.000102723	9.97797e-05	10257/87/81/150/152/409/57126/948/960/965/967/998/747/1608/1609/30846/30845/2153/2268/2623/2769/2771/2811/2814/51206/2982/2983/3674/3655/3690/3797/3845/7804/4067/4097/1432/10461/11343/22915/8654/5154/5170/5329/5336/5341/5580/11069/391/6403/5265/140885/9123/6520/9056/23428/11136/5552/7035/7057/7076/7094/7273/7422/7450/634/1191/2151/2152/2815/27094/81930/5023/5139/5175/5473/7424/2162/2316/5577/8140…	81	human_ra
REACTOME:76005	Response to elevated platelet cytosolic Ca2+*	26/649	71/4940	3.91697e-07	0.000102723	9.97797e-05	10257/87/81/948/967/2153/3674/3690/22915/5154/5341/6403/5265/5552/7057/7076/7094/7273/7422/7450/1191/5175/5473/7424/2162/2316	26	human_ra
REACTOME:1280215	Cytokine Signaling in Immune system*	52/649	230/4940	3.69612e-05	0.00775446	0.0075323	834/960/1439/8454/8672/9846/2634/51191/3113/3383/10437/3430/2537/8519/3459/3460/3557/3569/10379/3667/3845/3965/4067/5608/1326/4600/4615/4734/64127/23279/4939/4940/57161/5580/8767/8651/8835/9021/6772/6774/79155/7297/7318/9246/2690/3106/3554/8660/1958/3433/10581/983	52	human_ra
KEGG:hsa05202	Transcriptional misregulation in cancer*	36/703	134/5000	5.80186e-05	0.00826766	0.00784778	4299/597/598/604/55589/1026/1051/1649/2120/51513/2530/3087/3398/3569/8861/4211/4221/4300/4353/26471/5087/5090/5154/171558/6256/8464/1991/4609/8013/5079/4086/330/4005/4318/5218/7403	36	human_ra
KEGG:hsa04640	Hematopoietic cell lineage*	19/703	58/5000	0.000219557	0.0156434	0.014849	912/948/960/1604/1378/1380/2811/2814/3566/3569/3674/3655/3690/921/2815/2993/3554/7037/1441	19	human_ra
KEGG:hsa05322	Systemic lupus erythematosus	20/703	62/5000	0.000191105	0.0156434	0.014849	87/81/713/717/727/2212/55766/85236/3113/1991/8335/8331/8336/3017/8345/8970/8342/8349/92815/8334	20	human_ra
KEGG:hsa05219	Bladder cancer*	14/703	38/5000	0.000379612	0.0216379	0.020539	673/1026/1612/1869/1839/3845/5925/7057/7422/4609/23604/1870/4318/1890	14	human_ra
KEGG:hsa05164	Influenza A*	33/703	134/5000	0.000670197	0.0318343	0.0302176	834/23586/3337/5610/27102/355/5045/3113/3383/64135/3459/3460/3569/10379/3725/5606/5608/1432/4615/4792/114548/79671/29107/4939/4940/9021/6772/8794/8743/7297/7514/3306/3310	33	human_ra
KEGG:hsa04668	TNF signaling pathway*	24/703	89/5000	0.000923537	0.0376012	0.0356916	9530/602/840/1051/355/3383/3600/3569/3725/3726/5606/5608/4217/1326/1432/4792/64127/9021/7128/7186/4049/7424/330/4318	24	human_ra
KEGG:hsa04210	Apoptosis*	29/703	119/5000	0.00166093	0.0473366	0.0449326	596/597/598/840/1439/1508/1509/8722/1649/355/1647/4616/3725/3845/4000/4001/4217/4792/5170/5366/6708/8794/8743/7186/7846/84790/10018/8739/330	29	human_ra
KEGG:hsa04610	Complement and coagulation cascades*	19/703	67/5000	0.00162155	0.0473366	0.0449326	713/717/727/728/4179/1604/1378/1380/2153/3075/5329/5265/7035/7450/1191/1361/2151/2152/2162	19	human_ra
KEGG:hsa05144	Malaria*	12/703	34/5000	0.00152846	0.0473366	0.0449326	948/1378/3383/3569/4615/6403/7057/2993/5175/7059/2532/2995	12	human_ra
REACTOME:909733	Interferon alpha/beta signaling*	30/615	52/4834	1.25167e-14	1.17657e-11	1.13046e-11	684/2634/3430/2537/3437/8519/3665/10379/3669/4600/4938/4939/4940/8638/5696/8651/9021/6772/6773/54739/3456/3434/3433/10410/3663/9636/4599/91543/11274/3429	30	human_sle
REACTOME:913531	Interferon Signaling*	44/615	136/4834	1.15981e-09	5.45112e-07	5.23747e-07	684/2633/2634/51191/10437/3430/2537/3437/8519/3665/10379/3669/5595/4600/4938/4939/4940/8638/5696/8651/9021/6672/6772/6773/6737/7706/10475/85363/7318/9246/54739/3456/3458/3717/5724/3434/3433/10410/3663/9636/4599/91543/11274/3429	44	human_sle
REACTOME:1280215	Cytokine Signaling in Immune system*	61/615	228/4834	3.72021e-09	1.16567e-06	1.11998e-06	684/834/7335/1154/2633/2634/51191/10437/3430/2537/3437/8519/3557/3665/10379/3669/3965/4067/5595/4600/4615/64127/4938/4939/4940/8638/57161/5696/8767/8651/8835/9021/6672/6772/6773/6774/6737/7706/10475/85363/7318/9246/54739/2690/3456/3458/3554/8660/3717/5724/3434/3433/10410/3553/3663/9636/4599/57162/91543/11274/3429	61	human_sle
REACTOME:877300	Interferon gamma signaling*	21/615	61/4834	9.51974e-06	0.00223714	0.00214946	2633/2634/10437/3665/10379/4938/4939/4940/8638/8651/9021/6672/6772/6737/7706/10475/85363/3458/3717/5724/3663	21	human_sle
KEGG:hsa05164	Influenza A*	35/622	135/4904	1.80346e-05	0.00251582	0.00225907	834/23586/5610/64135/3665/10379/3725/5595/4615/4792/114548/4938/4939/4940/9021/6772/6773/7099/8794/7132/8743/7706/6347/3627/3310/3456/3458/3593/3717/29108/7124/3553/4599/51284/91543	35	human_sle
KEGG:hsa05144	Malaria*	16/622	40/4904	1.22499e-05	0.00251582	0.00225907	948/4035/4615/6401/6403/7099/6347/1311/2993/3458/7097/7124/2532/2994/2995/3553	16	human_sle
REACTOME:982772	Growth hormone receptor signaling*	11/615	22/4834	2.42348e-05	0.00455614	0.00437757	1154/4067/5595/8651/8835/9021/6772/6774/2690/8660/3717	11	human_sle
REACTOME:622312	Inflammasomes*	8/615	13/4834	4.7002e-05	0.00552274	0.00530628	351/834/4210/114548/5027/7295/9447/29108	8	human_sle
REACTOME:5603041	IRAK4 deficiency (TLR2/4)	7/615	4834-10-01	4.42908e-05	0.00552274	0.00530628	948/4615/7099/7097/929/23643/7096	7	human_sle
REACTOME:5602498	MyD88 deficiency (TLR2/4)	7/615	4834-10-01	4.42908e-05	0.00552274	0.00530628	948/4615/7099/7097/929/23643/7096	7	human_sle
REACTOME:168898	Toll-Like Receptors Cascades	26/615	93/4834	5.78985e-05	0.00604718	0.00581017	948/7335/1508/1514/1520/1845/3665/3684/3725/5595/4615/4792/64127/57161/8767/7099/7100/81622/2353/7097/51311/929/23643/57162/7096/51284	26	human_sle
REACTOME:168249	Innate Immune System	84/615	446/4834	7.09163e-05	0.00666613	0.00640486	351/713/717/834/948/1026/7335/50856/1508/1514/1520/23586/1845/2207/2212/2247/51191/3428/64135/3665/3684/3725/9365/4067/5595/4210/4615/4792/114548/4641/64127/5027/57161/5573/5685/5686/5690/5696/5698/5721/5728/8767/7099/7100/7128/6737/7706/7295/7318/9246/81622/10163/81030/9447/712/735/5199/26253/23601/8547/2263/2260/2353/3084/3456/8660/3958/29108/7097/51311/54210/7305/929/1675/2219/3055/3553/9636/2…	84	human_sle
KEGG:hsa05168	Herpes simplex infection*	33/622	137/4904	0.000149865	0.00690079	0.00619652	997/23586/5610/64135/3665/10379/3725/4615/4792/4938/4939/4940/9021/6672/6732/6772/6773/6890/6891/7132/8740/6347/5199/2353/3456/3458/3593/3717/4049/7097/7124/3434/3553	33	human_sle
KEGG:hsa05134	Legionellosis*	15/622	41/4904	7.87628e-05	0.00690079	0.00619652	834/3684/4615/4792/7099/7100/2920/1917/3310/3593/29108/7097/7124/929/3553	15	human_sle
KEGG:hsa05140	Leishmaniasis*	18/622	58/4904	0.000183862	0.00690079	0.00619652	2212/3676/3684/3725/5595/4615/4792/6772/7099/2353/3458/3593/3717/7097/7124/3553/4689/5743	18	human_sle
KEGG:hsa05162	Measles*	28/622	109/4904	0.000147472	0.00690079	0.00619652	1021/23586/5610/64135/3665/10379/4615/4792/4938/4939/4940/6772/6773/6774/7099/7128/8794/8743/3310/3456/3458/3593/3596/3717/7097/3553/4599/51284	28	human_sle
KEGG:hsa04621	NOD-like receptor signaling pathway*	15/622	44/4904	0.000197872	0.00690079	0.00619652	834/5595/4210/4792/114548/64127/8767/7128/7205/6347/2920/29108/7124/838/3553	15	human_sle
KEGG:hsa05133	Pertussis*	19/622	63/4904	0.000186853	0.00690079	0.00619652	713/717/834/3684/3725/5595/4615/114548/710/7099/712/6374/2353/3593/29108/7124/929/3553/23643	19	human_sle
REACTOME:844456	The NLRP3 inflammasome	7/615	4834-11-01	0.000108449	0.0092675	0.00890427	351/834/4210/114548/5027/7295/29108	7	human_sle
REACTOME:168643	Nucleotide-binding domain, leucine rich repeat containing receptor (NLR) signaling pathways*	12/615	31/4834	0.000227925	0.0178541	0.0171543	351/834/7335/4210/114548/64127/5027/8767/7128/7295/9447/29108	12	human_sle
REACTOME:375276	Peptide ligand-binding receptors*	33/615	141/4834	0.000282619	0.0204355	0.0196346	351/552/728/1910/2150/2852/27202/50865/7852/4923/6347/6354/1524/51554/3627/10563/2920/6374/8811/2861/3640/4829/10874/6754/6755/6863/719/1230/2532/2357/2358/553/9034	33	human_sle
KEGG:hsa04064	NF-kappa B signaling pathway*	20/622	75/4904	0.000768635	0.0214449	0.0192563	597/23586/4616/4055/4067/4615/4792/7099/7128/7132/8740/7706/2920/3554/4049/7124/929/3553/23643/5743	20	human_sle
KEGG:hsa04380	Osteoclast differentiation*	26/622	108/4904	0.00074871	0.0214449	0.0192563	54/1536/2212/10379/3725/3726/5595/4792/140885/8651/9021/6772/6773/7132/2353/3456/3458/3554/11027/5468/7124/4982/7305/3553/4689/6688	26	human_sle
KEGG:hsa04620	Toll-like receptor signaling pathway*	21/622	81/4904	0.000856231	0.0217171	0.0195008	3665/3725/5595/4615/4792/6772/7099/7100/3627/2353/3456/3593/7097/51311/7124/929/3553/3663/23643/7096/51284	21	human_sle
REACTOME:5602358	Diseases associated with the TLR signaling cascade	9/615	20/4834	0.00037547	0.0235294	0.0226072	948/4615/4792/7099/7100/7097/929/23643/7096	9	human_sle
REACTOME:5260271	Diseases of Immune System	9/615	20/4834	0.00037547	0.0235294	0.0226072	948/4615/4792/7099/7100/7097/929/23643/7096	9	human_sle
KEGG:hsa05150	Staphylococcus aureus infection*	13/622	41/4904	0.00114466	0.0266133	0.0238973	713/717/728/2204/2212/3684/6403/712/5724/719/1675/2357/2358	13	human_sle
REACTOME:373076	Class A/1 (Rhodopsin-like receptors)*	46/615	224/4834	0.000507586	0.0298207	0.0286519	146/351/552/728/1268/10800/1910/2150/2867/2852/27202/50865/7852/1241/4923/5739/140/6347/6354/1524/51554/3627/10563/2920/6374/8811/2861/3351/3355/3357/3640/56413/4829/10874/5724/5737/6754/6755/6863/719/1230/2532/2357/2358/553/9034	46	human_sle
REACTOME:1679131	Trafficking and processing of endosomal TLR*	6/615	4834-10-01	0.000552503	0.0305502	0.0293528	1508/1514/1520/81622/51311/51284	6	human_sle
REACTOME:500792	GPCR ligand binding*	55/615	286/4834	0.00081478	0.0425496	0.040882	146/351/552/728/1268/10800/3375/1910/2150/2867/2852/27202/2914/50865/7852/1241/4923/5739/50833/7472/140/6347/6354/1524/51554/3627/10563/2920/6374/8811/2642/2861/2916/3351/3355/3357/3640/56413/4829/10874/5724/5737/6754/6755/6863/50834/50837/133/719/1230/2532/2357/2358/553/9034	55	human_sle
REACTOME:73848	Pyrimidine metabolism	8/615	18/4834	0.000889213	0.0439927	0.0422684	56953/51251/7083/7298/51733/1807/978/1890	8	human_sle
KEGG:hsa04060	Cytokine-cytokine receptor interaction*	49/458	117/3073	4.83832e-13	1.25312e-10	1.02878e-10	6357/1234/10803/939/1439/6372/2833/7852/10673/355/3082/3569/3455/3586/3587/3588/3561/3575/4050/5156/7043/7133/7293/8743/2829/6356/6361/6351/6352/6354/1435/3627/10563/4283/1896/3458/8809/3554/7850/3560/3624/3953/4049/7424/1236/3553/8784/2277/6349	49	mouse_dm1
KEGG:hsa05150	Staphylococcus aureus infection*	18/458	26/3073	4.76984e-10	6.17694e-08	5.07109e-08	713/717/718/3075/2212/2213/3108/3111/3383/3586/3689/6404/712/714/3119/2209/3117/3123	18	mouse_dm1
KEGG:hsa05332	Graft-versus-host disease*	14/458	19/3073	1.26374e-08	1.09102e-06	8.957e-07	942/355/3569/3108/3111/3135/3824/3458/3002/3107/3553/3119/3117/3123	14	mouse_dm1
REACTOME:380108	Chemokine receptors bind chemokines*	17/452	27/2999	1.58198e-08	4.25025e-06	3.91332e-06	1234/1238/10803/6372/2833/7852/2829/6356/6361/6351/6352/6354/3627/10563/4283/1236/6349	17	mouse_dm1
REACTOME:373076	Class A/1 (Rhodopsin-like receptors)*	35/452	89/2999	1.2825e-08	4.25025e-06	3.91332e-06	147/150/301/718/1234/1238/10803/6372/2833/7852/1906/8477/5173/5660/2829/6356/6361/6351/6352/6354/1269/3627/10563/4283/51083/9283/2925/5733/6753/6869/1236/2532/2147/6915/6349	35	mouse_dm1
REACTOME:375276	Peptide ligand-binding receptors*	29/452	65/2999	8.03807e-09	4.25025e-06	3.91332e-06	301/718/1234/1238/10803/6372/2833/7852/1906/5173/5660/2829/6356/6361/6351/6352/6354/3627/10563/4283/51083/9283/2925/6753/6869/1236/2532/2147/6349	29	mouse_dm1
KEGG:hsa04145	Phagosome*	34/458	92/3073	9.83421e-08	6.36765e-06	5.22766e-06	537/526/718/11151/1520/1536/2212/2213/3108/3111/3135/3685/3689/3916/3920/9902/653509/729238/23673/8417/6890/6891/10333/10381/4842/7058/155066/3107/4689/3119/653361/2209/3117/3123	34	mouse_dm1
KEGG:hsa04514	Cell adhesion molecules (CAMs)*	28/458	70/3073	2.02968e-07	1.05137e-05	8.63147e-06	914/923/942/1000/3108/3111/3135/3383/3685/3689/3695/4684/5133/5788/9672/6401/6402/6404/6693/7412/925/1272/8516/3107/29851/3119/3117/3123	28	mouse_dm1
KEGG:hsa04612	Antigen processing and presentation*	20/458	42/3073	4.15579e-07	1.53764e-05	1.26236e-05	567/1520/3108/3111/3135/3824/5641/6890/6891/6892/925/4261/3458/2923/972/3107/3119/3303/3117/3123	20	mouse_dm1
KEGG:hsa05323	Rheumatoid arthritis*	22/458	49/3073	3.94723e-07	1.53764e-05	1.26236e-05	54/537/526/942/6372/10673/3569/3108/3111/3383/3689/4050/7043/6352/1435/3458/155066/3553/3119/6349/3117/3123	22	mouse_dm1
REACTOME:1474244	Extracellular matrix organization*	46/452	143/2999	1.03323e-07	2.08196e-05	1.91692e-05	101/961/7373/1277/1278/1289/1291/1292/1299/1520/2200/3383/3682/3685/3687/3689/3695/3817/4323/4684/9672/7043/3371/7412/7450/176/8754/633/1281/1290/1295/1634/4921/2006/2192/2199/8516/4015/4016/4060/4237/4316/5578/4054/136227/6678	46	mouse_dm1
KEGG:hsa05330	Allograft rejection*	12/458	18/3073	8.29478e-07	2.60017e-05	2.13467e-05	942/355/3108/3111/3135/3586/3458/3002/3107/3119/3117/3123	12	mouse_dm1
KEGG:hsa04672	Intestinal immune network for IgA production*	13/458	21/3073	9.88238e-07	2.60017e-05	2.13467e-05	10803/942/7852/10673/3569/3108/3111/3586/3695/29851/3119/3117/3123	13	mouse_dm1
KEGG:hsa04142	Lysosome*	30/458	83/3073	1.00393e-06	2.60017e-05	2.13467e-05	20/54/410/427/537/5476/1075/1512/1520/1522/2548/2581/2760/2799/2990/3073/3423/3425/3916/3920/9741/7805/5641/5660/950/1521/6556/9476/2629/3988	30	mouse_dm1
KEGG:hsa05320	Autoimmune thyroid disease*	11/458	16/3073	1.55034e-06	3.65035e-05	2.99683e-05	942/355/3108/3111/3135/3586/3002/3107/3119/3117/3123	11	mouse_dm1
REACTOME:500792	GPCR ligand binding*	37/452	109/2999	4.41436e-07	6.69666e-05	6.16579e-05	117/147/150/301/718/1234/1238/10803/6372/2833/7852/1906/8477/5173/5660/10268/2829/6356/6361/6351/6352/6354/1269/3627/10563/4283/51083/9283/2925/5733/6753/6869/1236/2532/2147/6915/6349	37	mouse_dm1
REACTOME:877300	Interferon gamma signaling*	20/452	42/2999	4.98511e-07	6.69666e-05	6.16579e-05	567/3135/3383/3659/3665/3394/4684/5777/8651/6772/7412/815/4261/3458/3107/3119/3120/2209/3117/3123	20	mouse_dm1
KEGG:hsa05321	Inflammatory bowel disease (IBD)*	17/458	36/3073	3.6554e-06	7.88958e-05	6.47712e-05	2625/3569/3108/3111/3586/3561/4094/4772/6772/6774/7043/3458/8809/3553/3119/3117/3123	17	mouse_dm1
KEGG:hsa05340	Primary immunodeficiency*	12/458	20/3073	4.22216e-06	8.41184e-05	6.90588e-05	695/3561/3575/3718/3932/5788/6890/6891/915/925/4261/29851	12	mouse_dm1
REACTOME:198933	Immunoregulatory interactions between a Lymphoid and a non-Lymphoid cell*	16/452	30/2999	1.03738e-06	0.000119447	0.000109978	567/718/2213/3135/3383/3689/3695/3824/6402/7412/4345/915/917/925/7305/3107	16	mouse_dm1
REACTOME:372790	Signaling by GPCR	57/452	208/2999	1.37508e-06	0.000138539	0.000127557	29/113/117/147/150/301/718/1234/1238/10803/6372/2833/7852/1906/2771/2775/8477/6654/8874/5153/5173/5567/5575/5660/5880/10268/6196/2829/6356/6361/6351/6352/6354/1269/3627/10563/4283/2245/51083/2780/2781/9283/2925/5321/5578/5733/6753/6869/26230/7432/7434/1236/2532/2147/6915/54331/6349	57	mouse_dm1
KEGG:hsa04940	Type I diabetes mellitus*	13/458	24/3073	7.86349e-06	0.000145474	0.00011943	942/355/3108/3111/3135/3458/4049/3002/3107/3553/3119/3117/3123	13	mouse_dm1
KEGG:hsa05152	Tuberculosis*	34/458	109/3073	8.87542e-06	0.000153249	0.000125813	317/537/718/11151/1520/2207/2212/2213/3569/3108/3111/3586/3587/3588/3687/3689/3916/3920/4046/9902/6772/7043/10333/815/4261/26253/3458/5602/972/3553/3119/2209/3117/3123	34	mouse_dm1
KEGG:hsa04062	Chemokine signaling pathway*	33/458	105/3073	1.00988e-05	0.000163475	0.000134208	113/6357/1234/10803/6372/2833/7852/1794/2268/2771/55970/6654/3718/5567/5880/6772/6774/7454/2829/6356/6361/6351/6352/6354/3627/10563/4283/2785/1236/3055/54331/653361/6349	33	mouse_dm1
REACTOME:1280215	Cytokine Signaling in Immune system*	45/452	153/2999	2.49789e-06	0.00020133	0.000185369	567/8945/834/1439/2534/3082/3569/6654/3135/3383/3455/3557/3561/3575/3635/3659/3665/3394/3718/4684/5696/5777/25939/8651/6772/6774/9246/7412/815/4261/2317/3458/3554/7850/3560/3107/3433/10410/3553/11274/3119/3120/2209/3117/3123	45	mouse_dm1
REACTOME:418594	G alpha (i) signalling events*	22/452	53/2999	2.46515e-06	0.00020133	0.000185369	113/150/301/718/1234/10803/6372/2833/7852/2771/5173/6352/1269/3627/10563/4283/51083/2780/5733/6753/1236/54331	22	mouse_dm1
KEGG:hsa05310	Asthma*	9/458	13/3073	1.37906e-05	0.000210104	0.000172489	2207/3108/3111/3586/6356/2206/3119/3117/3123	9	mouse_dm1
REACTOME:216083	Integrin cell surface interactions*	22/452	54/2999	3.58624e-06	0.000262773	0.000241942	961/1277/1278/1289/1291/1292/1299/2200/3383/3682/3685/3687/3689/3695/3371/7412/7450/1281/1290/1295/8516/4060	22	mouse_dm1
KEGG:hsa04650	Natural killer cell mediated cytotoxicity*	23/458	66/3073	3.77408e-05	0.000521045	0.000427763	51744/962/355/2207/2534/6654/3135/3383/3455/3689/3824/27040/3932/4772/5777/5880/8743/3458/3937/5578/7305/3002/3107	23	mouse_dm1
KEGG:hsa05322	Systemic lupus erythematosus	15/458	34/3073	3.82234e-05	0.000521045	0.000427763	713/717/718/942/2212/3108/3111/3586/712/3458/714/3119/2209/3117/3123	15	mouse_dm1
KEGG:hsa05140	Leishmaniasis*	18/458	46/3073	4.62904e-05	0.000544964	0.0004474	718/2212/3108/3111/3586/3689/5777/6772/7043/3458/3553/4689/5743/3119/653361/2209/3117/3123	18	mouse_dm1
KEGG:hsa05162	Measles*	24/458	71/3073	4.54005e-05	0.000544964	0.0004474	595/894/896/5610/355/2213/2534/3569/64135/3455/3561/3665/3718/4478/6772/6774/8743/915/917/3458/3560/6869/3553/3303	24	mouse_dm1
KEGG:hsa05133	Pertussis*	18/458	46/3073	4.62904e-05	0.000544964	0.0004474	713/717/718/834/6372/2771/3569/3586/3659/3394/3689/653509/729238/710/712/5602/3553/714	18	mouse_dm1
REACTOME:202433	Generation of second messenger molecules*	12/452	21/2999	9.59853e-06	0.000644701	0.000593593	9402/27040/3932/5063/7454/915/917/3937/3119/3120/3117/3123	12	mouse_dm1
REACTOME:202733	Cell surface interactions at the vascular wall*	25/452	70/2999	1.28279e-05	0.000777707	0.000716055	483/914/51744/961/962/1277/1278/9046/2207/2534/6654/3635/3685/3687/3689/23428/3932/5777/6401/6402/6404/140885/9056/6693/2147	25	mouse_dm1
REACTOME:913531	Interferon Signaling*	28/452	83/2999	1.35086e-05	0.000777707	0.000716055	567/3135/3383/3455/3659/3665/3394/4684/5696/5777/25939/8651/6772/9246/7412/815/4261/2317/3458/3107/3433/10410/11274/3119/3120/2209/3117/3123	28	mouse_dm1
KEGG:hsa04640	Hematopoietic cell lineage*	18/458	48/3073	8.9711e-05	0.00101022	0.000829365	914/924/3569/3575/915/917/921/925/1435/2208/3554/7850/931/951/952/3553/2209/3123	18	mouse_dm1
REACTOME:109582	Hemostasis*	61/452	247/2999	2.32678e-05	0.00117212	0.0010792	150/54518/483/489/914/51744/961/962/1277/1278/9046/2207/2268/2534/2625/2771/3082/6654/3796/3635/3659/3685/3687/3689/3798/3920/27040/23428/3932/5153/5567/5575/5660/5777/5880/6401/6402/6404/5345/710/140885/9056/6546/6693/5552/7043/7450/491/493/2159/3937/4842/5321/5578/7424/2147/6915/54331/10335/2277/6678	61	mouse_dm1
REACTOME:909733	Interferon alpha/beta signaling*	14/452	29/2999	2.25233e-05	0.00117212	0.0010792	3135/3455/3659/3665/3394/5696/5777/25939/8651/6772/3107/3433/10410/11274	14	mouse_dm1
KEGG:hsa05143	African trypanosomiasis*	10/458	19/3073	0.000127893	0.00138018	0.00113309	355/3569/3383/3586/6401/7412/3250/3458/5578/3553	10	mouse_dm1
REACTOME:388841	Costimulation by the CD28 family*	14/452	30/2999	3.6491e-05	0.00155958	0.00143595	942/2534/9402/3932/5063/5133/5777/915/917/29851/3119/3120/3117/3123	14	mouse_dm1
REACTOME:3000178	ECM proteoglycans*	17/452	41/2999	3.60179e-05	0.00155958	0.00143595	1277/1278/1289/1291/1292/3685/3687/4684/7043/3371/176/633/1281/1290/1634/8516/6678	17	mouse_dm1
REACTOME:389948	PD-1 signaling*	9/452	14/2999	3.67644e-05	0.00155958	0.00143595	3932/5133/5777/915/917/3119/3120/3117/3123	9	mouse_dm1
REACTOME:2024101	CS/DS degradation*	5/452	2999-05-01	7.63165e-05	0.00295236	0.00271832	3073/3423/3425/633/1634	5	mouse_dm1
REACTOME:390522	Striated Muscle Contraction*	10/452	18/2999	7.69226e-05	0.00295236	0.00271832	4607/7134/7125/7139/7169/7431/70/8557/7136/7138	10	mouse_dm1
REACTOME:388396	GPCR downstream signaling	42/452	158/2999	8.25405e-05	0.00302398	0.00278426	29/113/117/147/150/301/718/1234/10803/6372/2833/7852/1906/2771/8477/6654/8874/5153/5173/5880/10268/2829/6352/1269/3627/10563/4283/2245/51083/2780/2781/2925/5733/6753/6869/26230/7432/7434/1236/2147/6915/54331	42	mouse_dm1
REACTOME:1474228	Degradation of the extracellular matrix	21/452	60/2999	9.02215e-05	0.00302994	0.00278974	101/7373/1277/1278/1289/1291/1292/1299/1520/2200/3817/4323/176/8754/1281/1290/1295/1634/2006/4316/136227	21	mouse_dm1
REACTOME:397014	Muscle contraction*	14/452	32/2999	8.83514e-05	0.00302994	0.00278974	301/4607/4638/7134/7125/7139/7169/7431/70/72/4629/8557/7136/7138	14	mouse_dm1
KEGG:hsa04974	Protein digestion and absorption*	15/458	41/3073	0.00047536	0.00492472	0.00404306	483/7373/1277/1278/1289/1291/1292/1299/23428/9056/6546/59272/1281/1290/2006	15	mouse_dm1
REACTOME:202427	Phosphorylation of CD3 and TCR zeta chains*	8/452	13/2999	0.00016058	0.00517709	0.00476668	3932/5788/915/917/3119/3120/3117/3123	8	mouse_dm1
KEGG:hsa05168	Herpes simplex infection*	27/458	97/3073	0.000616989	0.00614616	0.00504582	406/718/5610/355/3569/3108/3111/3135/64135/3455/3665/6772/6890/6891/7185/6352/5199/3458/4049/5602/972/3107/3553/3119/439996/3117/3123	27	mouse_dm1
KEGG:hsa05144	Malaria*	12/458	30/3073	0.000693869	0.00643611	0.00528387	3082/3569/3383/3586/3689/6401/7043/7412/3458/7058/2532/3553	12	mouse_dm1
KEGG:hsa05416	Viral myocarditis*	13/458	34/3073	0.000695796	0.00643611	0.00528387	595/942/2534/3108/3111/3135/3383/3689/5880/3107/3119/3117/3123	13	mouse_dm1
REACTOME:1280218	Adaptive Immune System*	61/452	266/2999	0.000240502	0.00724911	0.00667444	567/695/8945/718/942/1520/1536/8655/2213/8817/2534/9402/6654/3796/3108/3111/3135/3383/3635/3685/3689/3695/3798/3824/27040/3932/5641/5063/5133/5156/5567/5699/5696/5698/5777/5788/6402/6456/6890/6891/6892/7412/7454/4345/915/917/925/2252/3937/2923/7305/972/3107/29851/4689/3119/3120/653361/2209/3117/3123	61	mouse_dm1
REACTOME:166663	Initial triggering of complement	6/452	2999-08-01	0.000242836	0.00724911	0.00667444	713/717/718/712/5199/714	6	mouse_dm1
KEGG:hsa05020	Prion diseases*	10/458	23/3073	0.000901654	0.00805271	0.00661104	713/2534/3569/4684/5567/712/6352/3553/714/3303	10	mouse_dm1
REACTOME:1442490	Collagen degradation	14/452	35/2999	0.000280853	0.00808455	0.00744365	7373/1277/1278/1289/1291/1292/1299/4323/8754/1281/1290/1295/4316/136227	14	mouse_dm1
REACTOME:202430	Translocation of ZAP-70 to Immunological synapse*	7/452	2999-11-01	0.000321399	0.00893268	0.00822455	3932/915/917/3119/3120/3117/3123	7	mouse_dm1
KEGG:hsa04020	Calcium signaling pathway*	24/458	86/3073	0.00118177	0.0102026	0.00837607	113/147/489/2902/4638/5027/5153/5156/5567/6546/7134/7125/491/493/775/8913/815/2925/4842/5578/5733/6869/952/6915	24	mouse_dm1
REACTOME:5621480	Dectin-2 family	5/452	2999-06-01	0.000400929	0.0107716	0.00991772	50856/2207/2534/26253/338339	5	mouse_dm1
REACTOME:1660662	Glycosphingolipid metabolism*	9/452	18/2999	0.00050645	0.0131677	0.0121238	410/427/64781/5476/2581/2760/3073/5660/2629	9	mouse_dm1
KEGG:hsa04610	Complement and coagulation cascades*	13/458	37/3073	0.00174091	0.014545	0.0119411	713/717/718/3075/3687/3689/5345/710/7450/712/2159/2147/714	13	mouse_dm1
REACTOME:2029481	FCGR activation	6/452	2999-09-01	0.000635981	0.0155334	0.014302	2212/2268/2534/917/3055/2209	6	mouse_dm1
REACTOME:202040	G-protein activation*	6/452	2999-09-01	0.000635981	0.0155334	0.014302	2771/2775/5173/2780/2781/54331	6	mouse_dm1
REACTOME:391160	Signal regulatory protein (SIRP) family interactions*	7/452	2999-12-01	0.00067185	0.0159268	0.0146642	961/653509/729238/5777/140885/8935/7305	7	mouse_dm1
REACTOME:1566948	Elastic fibre formation*	11/452	26/2999	0.000727661	0.0162915	0.015	2200/3685/7043/2006/2192/2199/8516/4015/4016/4237/4054	11	mouse_dm1
REACTOME:418346	Platelet homeostasis*	11/452	26/2999	0.000727661	0.0162915	0.015	489/2268/5153/5777/6546/491/493/4842/5321/54331/10335	11	mouse_dm1
KEGG:hsa04630	Jak-STAT signaling pathway*	22/458	80/3073	0.00230737	0.0186753	0.0153319	595/894/896/1439/2273/3569/6654/3455/3586/3587/3588/9466/3561/3575/3718/5777/8651/6772/6774/3458/3560/3953	22	mouse_dm1
KEGG:hsa00531	Glycosaminoglycan degradation*	5/458	3073-08-01	0.0027304	0.0214295	0.017593	2799/2990/3073/3423/3425	5	mouse_dm1
REACTOME:2022857	Keratan sulfate degradation*	5/452	2999-07-01	0.00122933	0.0260747	0.0240076	2799/3073/176/4060/4969	5	mouse_dm1
REACTOME:75892	Platelet Adhesion to exposed collagen	5/452	2999-07-01	0.00122933	0.0260747	0.0240076	1277/1278/2207/2534/7450	5	mouse_dm1
KEGG:hsa04310	Wnt signaling pathway*	23/458	88/3073	0.00378155	0.0288065	0.0236493	8945/595/894/896/8321/2535/51176/4041/4772/5567/5880/6932/7482/815/8326/5602/4316/5578/6422/6424/54361/7475/6423	23	mouse_dm1
REACTOME:419037	NCAM1 interactions*	10/452	24/2999	0.00146627	0.0303028	0.0279006	1289/1291/1292/1299/4684/7903/775/8913/1281/1290	10	mouse_dm1
REACTOME:202403	TCR signaling*	14/452	41/2999	0.00178588	0.0359854	0.0331327	9402/3635/27040/3932/5063/5788/7454/915/917/3937/3119/3120/3117/3123	14	mouse_dm1
REACTOME:1474290	Collagen formation*	13/452	37/2999	0.00193032	0.0379472	0.034939	7373/1277/1278/1289/1291/1292/1299/1281/1290/1295/4015/4016/136227	13	mouse_dm1
REACTOME:2022090	Assembly of collagen fibrils and other multimeric structures*	10/452	25/2999	0.0021208	0.0385116	0.0354587	1277/1278/1289/1291/1292/1281/1290/1295/4015/4016	10	mouse_dm1
REACTOME:166658	Complement cascade	7/452	14/2999	0.002211	0.0385116	0.0354587	713/717/718/3075/712/5199/714	7	mouse_dm1
REACTOME:2243919	Crosslinking of collagen fibrils	4/452	2999-05-01	0.00224571	0.0385116	0.0354587	1277/1278/4015/4016	4	mouse_dm1
REACTOME:168249	Innate Immune System	66/452	316/2999	0.00205291	0.0385116	0.0354587	113/567/695/8945/713/717/718/834/942/3075/50856/1520/26999/2207/2212/8817/2268/2534/9402/6654/64135/3665/3689/3824/27040/7462/3932/5641/4772/4641/5027/5063/5153/5156/5567/5575/5699/5696/5698/9051/6196/10010/10333/7295/9246/81622/7454/7456/712/917/5199/26253/2252/3937/3958/5602/2206/5578/6285/7305/3055/3107/3553/714/338339/2209	66	mouse_dm1
REACTOME:1266695	Interleukin-7 signaling*	4/452	2999-05-01	0.00224571	0.0385116	0.0354587	3082/3561/3575/3718	4	mouse_dm1
REACTOME:1638074	Keratan sulfate/keratin metabolism*	7/452	14/2999	0.002211	0.0385116	0.0354587	2683/2799/3073/176/4060/4969/9435	7	mouse_dm1
KEGG:hsa05414	Dilated cardiomyopathy*	14/458	46/3073	0.00533964	0.0395133	0.0324393	113/3685/3695/4607/5567/6546/7043/7134/7139/7169/70/775/781/8516	14	mouse_dm1
REACTOME:1650814	Collagen biosynthesis and modifying enzymes*	11/452	30/2999	0.00290623	0.0475618	0.0437914	7373/1277/1278/1289/1291/1292/1299/1281/1290/1295/136227	11	mouse_dm1
REACTOME:2129379	Molecules associated with elastic fibres*	9/452	22/2999	0.00295048	0.0475618	0.0437914	2200/3685/7043/2006/2192/2199/8516/4237/4054	9	mouse_dm1
REACTOME:3000170	Syndecan interactions	9/452	22/2999	0.00295048	0.0475618	0.0437914	1277/1278/1289/3685/9672/3371/1281/1290/5578	9	mouse_dm1
REACTOME:909733	Interferon alpha/beta signaling*	15/214	31/3611	3.11866e-11	2.10509e-08	2.03862e-08	2634/3135/3430/3659/3665/3669/5696/5777/25939/9021/6772/3107/10410/91543/11274	15	mouse_ms
REACTOME:913531	Interferon Signaling*	23/214	90/3611	8.66018e-10	2.92281e-07	2.83051e-07	567/2634/3135/3383/10437/3430/3659/3665/3669/5595/5696/5777/25939/9021/6772/6737/3107/10410/91543/11274/2209/3117/3123	23	mouse_ms
KEGG:hsa05140	Leishmaniasis*	16/195	51/3700	2.70461e-09	6.38288e-07	5.52309e-07	2212/3689/5595/4688/4792/5777/6772/2353/1535/3553/4689/5743/653361/2209/3117/3123	16	mouse_ms
REACTOME:877300	Interferon gamma signaling*	15/214	44/3611	1.193e-08	2.68426e-06	2.59949e-06	567/2634/3135/3383/10437/3659/3665/5777/9021/6772/6737/3107/2209/3117/3123	15	mouse_ms
KEGG:hsa05150	Staphylococcus aureus infection*	12/195	32/3700	2.92707e-08	3.45395e-06	2.98869e-06	713/717/3075/2212/2213/3383/3689/712/714/2209/3117/3123	12	mouse_ms
KEGG:hsa04380	Osteoclast differentiation*	20/195	96/3700	6.57561e-08	5.17281e-06	4.47603e-06	1536/2212/2213/2355/3726/5595/4688/4792/9021/6772/29760/2353/3554/7305/1535/2354/3553/4689/653361/2209	20	mouse_ms
REACTOME:1280215	Cytokine Signaling in Immune system*	30/214	173/3611	4.48594e-08	7.57002e-06	7.33097e-06	567/1439/2634/3135/3383/10437/3430/3557/3561/3659/3665/3669/5595/5696/5777/25939/9021/6772/6737/29760/3554/7850/3107/10410/3553/91543/11274/2209/3117/3123	30	mouse_ms
KEGG:hsa05168	Herpes simplex infection*	19/195	100/3700	6.60167e-07	2.59666e-05	2.24689e-05	7187/3135/64135/3665/4792/8863/5500/9021/6772/6891/6352/2353/972/3107/3553/1965/439996/3117/3123	19	mouse_ms
KEGG:hsa04145	Phagosome*	19/195	99/3700	5.60421e-07	2.59666e-05	2.24689e-05	8992/1520/1536/2212/2213/3135/3689/4353/4688/6891/4360/929/1535/3107/4689/653361/2209/3117/3123	19	mouse_ms
KEGG:hsa05322	Systemic lupus erythematosus*	12/195	40/3700	4.97993e-07	2.59666e-05	2.24689e-05	713/717/2212/3015/6737/712/1511/714/2209/3117/3123/440689	12	mouse_ms
REACTOME:5668599	RHO GTPases Activate NADPH Oxidases	6/214	3611-07-01	2.69704e-07	3.64101e-05	3.52603e-05	1536/4688/5880/1535/4689/653361	6	mouse_ms
KEGG:hsa04612	Antigen processing and presentation*	11/195	43/3700	8.55949e-06	0.000288577	0.000249706	567/1520/3135/10437/5720/6891/6892/972/3107/3117/3123	11	mouse_ms
REACTOME:1236975	Antigen processing-Cross presentation*	15/214	65/3611	3.51287e-06	0.000395198	0.000382718	567/1520/1536/3135/4688/5696/5698/5720/6891/6892/1535/3107/4689/653361/2209	15	mouse_ms
REACTOME:1222352	Latent infection of Homo sapiens with Mycobacterium tuberculosis	9/214	25/3611	6.77891e-06	0.000571971	0.000553908	8992/1536/4688/4057/820/1535/4689/6556/653361	9	mouse_ms
REACTOME:1222556	Phagosomal maturation (early endosomal stage)	9/214	25/3611	6.77891e-06	0.000571971	0.000553908	8992/1536/4688/4057/820/1535/4689/6556/653361	9	mouse_ms
KEGG:hsa04610	Complement and coagulation cascades*	12/195	57/3700	2.84731e-05	0.000839955	0.000726812	713/717/3075/2244/3687/3689/5054/710/7450/2/712/714	12	mouse_ms
KEGG:hsa05152	Tuberculosis*	18/195	118/3700	3.30657e-05	0.000867056	0.000750262	1520/2207/2212/2213/3687/3689/5595/8877/6772/26253/4360/820/929/972/3553/2209/3117/3123	18	mouse_ms
KEGG:hsa05133	Pertussis*	11/195	53/3700	7.12016e-05	0.00168036	0.00145401	713/717/3659/3689/5595/710/712/2353/929/3553/714	11	mouse_ms
REACTOME:983169	Class I MHC mediated antigen processing & presentation*	15/214	77/3611	3.15336e-05	0.00227914	0.00220717	567/1520/1536/3135/4688/5696/5698/5720/6891/6892/1535/3107/4689/653361/2209	15	mouse_ms
REACTOME:1236973	Cross-presentation of particulate exogenous antigens (phagosomes)*	5/214	3611-08-01	3.3765e-05	0.00227914	0.00220717	1536/4688/1535/4689/653361	5	mouse_ms
REACTOME:198933	Immunoregulatory interactions between a Lymphoid and a non-Lymphoid cell*	10/214	38/3611	4.72414e-05	0.00289891	0.00280736	567/2213/3135/3383/3689/3695/6402/917/7305/3107	10	mouse_ms
REACTOME:1236977	Endosomal/Vacuolar pathway*	4/214	3611-05-01	5.72637e-05	0.00322108	0.00311937	567/1520/3135/3107	4	mouse_ms
REACTOME:2029481	FCGR activation*	5/214	3611-09-01	7.23155e-05	0.00375484	0.00363627	2212/2268/917/3055/2209	5	mouse_ms
KEGG:hsa04668	TNF signaling pathway*	13/195	80/3700	0.000223988	0.00480555	0.00415824	7187/1906/3383/3726/5595/4792/9021/6352/3627/2920/2353/3553/5743	13	mouse_ms
KEGG:hsa04620	Toll-like receptor signaling pathway*	11/195	67/3700	0.000626525	0.0123217	0.0106619	7187/3665/5595/4792/6696/6772/6352/3627/2353/929/3553	11	mouse_ms
KEGG:hsa05164	Influenza A*	14/195	102/3700	0.000777274	0.0141105	0.0122098	3383/64135/3665/5595/4792/9021/6772/6352/3627/3553/1965/91543/3117/3123	14	mouse_ms
REACTOME:114608	Platelet degranulation	11/214	57/3611	0.000401656	0.0193655	0.018754	10487/2244/5054/710/5552/7076/7450/2/2335/2277/6678	11	mouse_ms
KEGG:hsa04064	NF-kappa B signaling pathway*	10/195	62/3700	0.00127478	0.0214891	0.0185945	7187/4616/3383/4792/29760/2920/3554/929/3553/5743	10	mouse_ms
REACTOME:380108	Chemokine receptors bind chemokines*	8/214	33/3611	0.000510126	0.0229557	0.0222308	1238/51554/6361/6352/6354/729230/3627/2920	8	mouse_ms
REACTOME:1280218	Adaptive Immune System*	32/214	302/3611	0.000675601	0.0246972	0.0239173	567/1026/1520/1536/2213/2261/3135/3383/10437/3689/3695/4688/4792/5696/5698/5720/5777/6402/6891/6892/29760/917/7305/972/1535/3107/4689/3835/653361/2209/3117/3123	32	mouse_ms
REACTOME:166663	Initial triggering of complement	4/214	3611-08-01	0.000695181	0.0246972	0.0239173	713/717/712/714	4	mouse_ms
REACTOME:168249	Innate Immune System	36/214	353/3611	0.000632347	0.0246972	0.0239173	115/567/713/717/7187/1026/3075/1520/2207/2212/2261/2268/64135/3665/3689/5595/4792/4641/5696/5698/5720/6737/712/729230/917/26253/2353/3958/7305/929/3055/3107/3553/714/2209/6288	36	mouse_ms
REACTOME:76005	Response to elevated platelet cytosolic Ca2+*	11/214	60/3611	0.000637237	0.0246972	0.0239173	10487/2244/5054/710/5552/7076/7450/2/2335/2277/6678	11	mouse_ms
KEGG:hsa04640	Hematopoietic cell lineage*	10/195	66/3700	0.00208085	0.0327388	0.0283288	924/917/1440/3554/7850/929/1441/3553/2209/3123	10	mouse_ms
KEGG:hsa05020	Prion diseases*	6/195	28/3700	0.00281972	0.0415909	0.0359885	713/5595/712/6352/3553/714	6	mouse_ms
KEGG:hsa04062	Chemokine signaling pathway*	14/195	118/3700	0.00322998	0.0448397	0.0387997	115/2268/5595/4792/5880/6772/6361/6352/6354/729230/3627/2920/3055/653361	14	mouse_ms
REACTOME:1474244	Extracellular matrix organization*	66/545	225/5153	1.2149e-15	1.08977e-12	1.04865e-12	960/7373/1280/1296/1513/1520/30008/2247/2331/3381/3383/8515/3684/3689/4052/4321/4323/4327/4313/4314/5351/5352/6382/6696/7057/7076/7077/7412/11096/633/1301/1307/1290/1295/1311/1511/1634/4921/1758/2202/11117/2192/8200/1404/3696/58494/10536/4015/4038/4060/8785/4237/4239/4320/4322/4325/4317/22795/6383/6385/4318/4054/9507/1303/10491/59277	66	mouse_ra
KEGG:hsa05144	Malaria*	18/535	36/5158	2.2332e-09	6.09664e-07	5.35968e-07	3082/3569/3383/3606/3689/4035/4615/6382/7057/7060/7412/1311/6383/7058/7059/7097/2995/3553	18	mouse_ra
REACTOME:1592389	Activation of Matrix Metalloproteinases*	12/545	21/5153	2.09155e-07	7.64081e-05	7.35254e-05	1513/4323/4313/4314/7076/7077/1511/4320/4322/4325/4317/4318	12	mouse_ra
REACTOME:2022857	Keratan sulfate degradation*	9/545	5153-12-01	2.55546e-07	7.64081e-05	7.35254e-05	2331/2720/3073/3074/11081/4958/5549/4060/4969	9	mouse_ra
REACTOME:1474228	Degradation of the extracellular matrix*	28/545	98/5153	5.00753e-07	0.000112294	0.000108057	960/7373/1280/1296/1513/1520/4321/4323/4327/4313/4314/6696/7076/7077/11096/1301/1307/1290/1295/1511/1634/4320/4322/4325/4317/4318/9507/1303	28	mouse_ra
KEGG:hsa00980	Metabolism of xenobiotics by cytochrome P450*	16/535	42/5158	1.83349e-06	0.000250272	0.000220019	221/873/1565/373156/4258/126/218/1545/1572/2944/2947/2949/2952/1543/27294/653689	16	mouse_ra
KEGG:hsa04060	Cytokine-cytokine receptor interaction*	42/535	199/5158	3.94953e-06	0.000280384	0.000246491	657/6357/1234/1439/1489/6387/9547/6372/7852/57007/355/3082/3569/23765/3606/50615/3566/3572/4050/5008/5156/6352/6354/1524/3627/2920/8200/3554/4254/9180/4982/8600/7424/1230/1441/2921/3597/3553/6364/58191/2277/6349	42	mouse_ra
KEGG:hsa04668	TNF signaling pathway*	26/535	98/5158	4.10819e-06	0.000280384	0.000246491	602/1051/355/3569/3383/3726/1326/5603/4323/4314/5295/5296/9021/7128/7412/6352/3627/2920/2353/7424/2921/3553/4318/5743/6364/11035	26	mouse_ra
REACTOME:380108	Chemokine receptors bind chemokines*	16/545	41/5153	1.63089e-06	0.000292581	0.000281542	1234/6387/6372/7852/57007/6352/6354/1524/51554/3627/2920/1230/2921/6364/58191/6349	16	mouse_ra
KEGG:hsa05323	Rheumatoid arthritis*	21/535	71/5158	5.50471e-06	0.000300557	0.000264226	54/284/1513/6387/6372/3569/3383/3606/3689/4050/4314/6352/2353/7097/8600/3553/245972/6364/3119/6349/3123	21	mouse_ra
REACTOME:1630316	Glycosaminoglycan metabolism*	27/545	101/5153	3.33306e-06	0.000498293	0.000479493	411/8702/960/22856/29940/2331/2720/3073/3074/10855/9955/11081/4669/4958/5549/6382/633/1634/3036/4060/4969/6383/6385/9435/93010/4166/90161	27	mouse_ra
KEGG:hsa05150	Staphylococcus aureus infection*	13/535	33/5158	1.12547e-05	0.000512087	0.000450186	728/3075/2213/3383/3684/3689/719/2357/3426/3119/2209/3123/2214	13	mouse_ra
REACTOME:1638074	Keratan sulfate/keratin metabolism*	13/545	31/5153	6.13297e-06	0.000785897	0.000756246	8702/2331/2720/3073/3074/11081/4958/5549/4060/4969/9435/93010/4166	13	mouse_ra
REACTOME:3656244	Defective B4GALT1 causes B4GALT1-CDG (CDG-2d)	6/545	5153-07-01	8.70047e-06	0.000867147	0.000834431	2331/11081/4958/5549/4060/4969	6	mouse_ra
REACTOME:3656225	Defective CHST6 causes MCDC1	6/545	5153-07-01	8.70047e-06	0.000867147	0.000834431	2331/11081/4958/5549/4060/4969	6	mouse_ra
REACTOME:1442490	Collagen degradation*	18/545	57/5153	1.2377e-05	0.00111021	0.00106833	7373/1280/1296/1513/4321/4323/4327/4313/4314/1301/1307/1290/1295/4320/4322/4317/4318/1303	18	mouse_ra
KEGG:hsa05204	Chemical carcinogenesis*	15/535	46/5158	3.42883e-05	0.00114444	0.0010061	221/873/373156/4258/6817/126/218/1545/2944/2947/2949/2952/5743/1543/653689	15	mouse_ra
KEGG:hsa04610	Complement and coagulation cascades*	18/535	62/5158	3.41364e-05	0.00114444	0.0010061	623/728/733/3075/2153/3684/3689/5624/710/1191/2155/5327/5055/3053/719/2162/3426/5627	18	mouse_ra
KEGG:hsa05152	Tuberculosis*	31/535	142/5158	3.77287e-05	0.00114444	0.0010061	637/91860/1051/64581/11151/1520/2207/2213/3569/3606/3684/3689/3920/5603/9902/4615/8767/8877/1594/7421/3929/7097/820/972/3553/7096/245972/3119/2209/3123/2214	31	mouse_ra
REACTOME:3560782	Diseases associated with glycosaminoglycan metabolism	11/545	26/5153	2.93369e-05	0.00219293	0.0021102	2331/11081/4958/5549/6382/633/1634/4060/4969/6383/6385	11	mouse_ra
REACTOME:3781865	Diseases of glycosylation	11/545	26/5153	2.93369e-05	0.00219293	0.0021102	2331/11081/4958/5549/6382/633/1634/4060/4969/6383/6385	11	mouse_ra
KEGG:hsa00982	Drug metabolism - cytochrome P450*	13/535	41/5158	0.000158132	0.00359751	0.00316265	221/1565/373156/4129/4258/126/218/2326/2944/2947/2949/2952/653689	13	mouse_ra
KEGG:hsa04142	Lysosome*	25/535	112/5158	0.000146028	0.00359751	0.00316265	54/1176/411/968/1513/1520/1522/2517/23062/2720/2760/3073/3074/3920/5641/4125/4126/4668/4669/4891/1511/22901/245972/285362/3988	25	mouse_ra
KEGG:hsa04145	Phagosome*	26/535	119/5158	0.000156812	0.00359751	0.00316265	64581/11151/1520/79659/2213/3684/3689/3920/4353/9902/4481/7057/7060/81035/1311/4973/7058/7059/7097/1535/4689/245972/3119/2209/3123/2214	26	mouse_ra
KEGG:hsa04380	Osteoclast differentiation*	24/535	110/5158	0.000285334	0.00599202	0.00526771	54/1513/2213/2274/8061/3726/5603/5295/5296/5336/5971/9021/29760/2353/3554/4982/8600/7305/1535/2354/3553/4689/2209/2214	24	mouse_ra
REACTOME:381426	Regulation of Insulin-like Growth Factor (IGF) transport and uptake by Insulin-like Growth Factor Binding Proteins (IGFBPs)	8/545	16/5153	8.8585e-05	0.00611237	0.00588176	3479/3485/3486/3487/4313/1511/3488/5069	8	mouse_ra
REACTOME:163841	Gamma carboxylation, hypusine formation and arylsulfatase activation	11/545	30/5153	0.000139647	0.00894738	0.00860981	411/56648/2621/5624/79001/79642/2155/22901/153642/5627/285362	11	mouse_ra
KEGG:hsa04978	Mineral absorption*	12/535	40/5158	0.000501304	0.00977542	0.00859378	1181/4891/7421/9843/4494/26872/79901/3162/140803/113235/261729/4493	12	mouse_ra
KEGG:hsa05205	Proteoglycans in cancer*	34/535	185/5158	0.000565151	0.0102857	0.00904242	960/1026/355/2247/8321/2535/8325/2549/3082/6654/10855/3479/3710/5603/4313/5295/5296/5336/6382/7057/7291/51384/1634/3316/4060/51196/6383/6385/7078/7097/7474/81029/4318/27250	34	mouse_ra
KEGG:hsa00511	Other glycan degradation*	7/535	16/5158	0.000615362	0.0104996	0.00923044	2517/2720/3073/3074/4125/23324/4126	7	mouse_ra
REACTOME:2022854	Keratan sulfate biosynthesis*	10/545	26/5153	0.00017789	0.0106378	0.0102365	8702/2331/11081/4958/5549/4060/4969/9435/93010/4166	10	mouse_ra
REACTOME:2022377	Metabolism of Angiotensinogen to Angiotensins*	6/545	5153-11-01	0.000394942	0.0221414	0.0213061	1522/4311/183/1511/2028/290	6	mouse_ra
KEGG:hsa05140	Leishmaniasis*	14/535	57/5158	0.00159426	0.0244456	0.0214907	3684/3689/5603/4615/2353/7097/1535/3553/4689/5743/3119/2209/3123/2214	14	mouse_ra
KEGG:hsa04064	NF-kappa B signaling pathway*	17/535	76/5158	0.0016118	0.0244456	0.0214907	6357/6387/4616/3383/4050/4615/5336/5971/7128/7412/29760/2920/3554/3929/8600/3553/5743	17	mouse_ra
REACTOME:140875	Common Pathway of Fibrin Clot Formation	8/545	20/5153	0.000590115	0.0264667	0.0254681	57126/2153/5624/5657/3053/2162/5270/5627	8	mouse_ra
REACTOME:444473	Formyl peptide receptors bind formyl peptides and many other ligands*	4/545	5153-05-01	0.000567413	0.0264667	0.0254681	301/50865/2357/6288	4	mouse_ra
REACTOME:375276	Peptide ligand-binding receptors*	28/545	140/5153	0.000586938	0.0264667	0.0254681	301/623/728/1234/6387/6372/7852/57007/50865/4923/183/185/186/6352/6354/1524/51554/3627/2920/4886/719/1230/2921/2357/6364/58191/6349/6288	28	mouse_ra
REACTOME:1663150	The activation of arylsulfatases*	5/545	5153-08-01	0.000554458	0.0264667	0.0254681	411/79642/22901/153642/285362	5	mouse_ra
KEGG:hsa00480	Glutathione metabolism*	11/535	40/5158	0.00188826	0.0271313	0.0238517	2878/373156/4258/26873/2944/2947/2949/2952/6241/290/653689	11	mouse_ra
REACTOME:418594	G alpha (i) signalling events*	26/545	129/5153	0.000809294	0.0345684	0.0332642	301/623/728/1234/6387/6372/7852/57007/50865/114/183/186/6352/1269/3627/2920/2770/59340/4886/719/1230/2921/2357/6364/58191/6288	26	mouse_ra
REACTOME:1566948	Elastic fibre formation*	11/545	36/5153	0.000850539	0.0346788	0.0333704	30008/4052/2202/11117/2192/8200/3696/4015/4237/4239/4054	11	mouse_ra
REACTOME:373076	Class A/1 (Rhodopsin-like receptors)*	39/545	223/5153	0.000933641	0.036412	0.0350382	301/623/728/1234/6387/6372/7852/57007/10800/8477/50865/1241/4923/5031/5732/183/185/186/6352/6354/1524/51554/1269/3627/2920/59340/4886/27334/5737/719/1230/2921/2357/1131/6364/58191/136/6349/6288	39	mouse_ra
KEGG:hsa05143	African trypanosomiasis	8/535	25/5158	0.00277645	0.0374601	0.032932	355/3569/3383/3606/4615/7412/3250/3553	8	mouse_ra
KEGG:hsa04614	Renin-angiotensin system*	7/535	20/5158	0.00288155	0.0374601	0.032932	4311/183/185/186/1511/2028/290	7	mouse_ra
REACTOME:216083	Integrin cell surface interactions*	18/545	78/5153	0.00101314	0.0378662	0.0364376	960/1280/1296/3381/3383/8515/3684/3689/6696/7057/7412/1307/1290/1295/1311/3696/58494/4060	18	mouse_ra
REACTOME:5365859	RA biosynthesis pathway	7/545	17/5153	0.00107279	0.0384915	0.0370393	8854/56603/9249/126/1381/216/157506	7	mouse_ra
KEGG:hsa04620	Toll-like receptor signaling pathway*	17/535	81/5158	0.00331523	0.041139	0.0361661	1513/3569/9641/1326/5603/4615/5295/5296/6696/6352/3627/2353/3929/7097/3553/7096/6349	17	mouse_ra
REACTOME:2129379	Molecules associated with elastic fibres*	10/545	32/5153	0.00120181	0.0414624	0.0398981	30008/4052/2202/11117/2192/8200/3696/4237/4239/4054	10	mouse_ra
KEGG:hsa04060	Cytokine-cytokine receptor interaction*	39/284	201/5252	8.29171e-13	2.01489e-10	1.91146e-10	659/1233/1234/1235/970/1524/2833/7852/10663/356/3586/3594/64806/7043/7133/7293/3604/8740/7292/6351/6352/729230/1232/1237/1435/3627/3458/3605/7850/59067/3560/3565/8600/944/2921/3597/8807/10673/6349	39	mouse_sle
REACTOME:380108	Chemokine receptors bind chemokines*	15/241	41/5235	1.24878e-10	7.53013e-08	7.51896e-08	1233/1234/1235/1524/2833/7852/10663/6351/6352/729230/1232/1237/3627/2921/6349	15	mouse_sle
KEGG:hsa05323	Rheumatoid arthritis*	15/284	71/5252	4.00573e-06	0.000486696	0.000461713	525/1493/3683/4314/7043/50617/6352/1435/3458/3605/8600/155066/245972/10673/6349	15	mouse_sle
KEGG:hsa05321	Inflammatory bowel disease (IBD)*	12/284	53/5252	1.7933e-05	0.00145257	0.00137801	3586/3594/4094/4772/6095/7043/3458/3605/59067/3565/8807/30009	12	mouse_sle
REACTOME:373076	Class A/1 (Rhodopsin-like receptors)*	25/241	225/5235	3.04271e-05	0.00611585	0.00610678	554/1233/1234/1235/1524/2833/7852/10663/57105/8111/3274/5732/153/6351/6352/729230/1232/1237/3627/1908/3973/2921/2532/56923/6349	25	mouse_sle
REACTOME:375276	Peptide ligand-binding receptors*	19/241	142/5235	2.21552e-05	0.00611585	0.00610678	554/1233/1234/1235/1524/2833/7852/10663/6351/6352/729230/1232/1237/3627/1908/2921/2532/56923/6349	19	mouse_sle
REACTOME:500792	GPCR ligand binding	27/241	276/5235	0.000136845	0.0206293	0.0205987	554/1233/1234/1235/1392/1524/2833/7852/10663/57105/8111/3274/5732/7473/153/6351/6352/729230/1232/1237/3627/1908/3973/2921/2532/56923/6349	27	mouse_sle
REACTOME:1474244	Extracellular matrix organization*	23/241	228/5235	0.00027992	0.0337584	0.0337083	101/836/960/1508/3679/3682/3683/3688/3693/55214/4314/4593/5352/5054/6696/7043/8754/1307/1511/1834/3696/4319/255631	23	mouse_sle
KEGG:hsa05320	Autoimmune thyroid disease	7/284	29/5252	0.000699493	0.0424942	0.0403129	1493/356/3586/7038/3565/5551/3002	7	mouse_sle

## Sheet: DOWN Genes
ID	Description	GeneRatio	BgRatio	pvalue	p.adjust	qvalue	geneID	Count	group
KEGG:hsa04145	Phagosome*	27/382	116/4867	1.63021e-07	4.38528e-05	3.84387e-05	535/533/526/529/948/1520/1536/79659/3105/3108/3113/3133/3134/3678/3684/3920/4688/653509/729238/5868/55176/10333/3106/3109/4973/7059/7097	27	human_dm1
KEGG:hsa05332	Graft-versus-host disease*	10/382	25/4867	8.83649e-06	0.00118851	0.00104178	940/3569/3105/3108/3113/3133/3134/3106/3109/3804	10	human_dm1
REACTOME:168249	Innate Immune System	60/367	439/4784	3.57587e-06	0.00348289	0.00324839	10097/10096/10094/10092/9140/695/64170/834/940/948/1604/1072/1147/50856/1520/51428/2207/3075/2308/4303/2932/6654/3133/3146/3385/3684/3708/5609/5595/4615/4792/79671/4641/64127/57161/55703/5728/5781/8767/6233/2534/8887/29110/10333/23112/730/5199/2251/2353/3106/7184/8660/3804/3929/2206/5645/7097/51311/54210/7305	60	human_dm1
REACTOME:168898	Toll-Like Receptors Cascades	20/367	91/4784	1.21435e-05	0.00591389	0.00551571	695/948/1147/1520/3684/5609/5595/4615/4792/64127/57161/8767/6233/29110/10333/2353/7184/3929/7097/51311	20	human_dm1
REACTOME:1280215	Cytokine Signaling in Immune system*	34/367	220/4784	4.90184e-05	0.00795733	0.00742156	834/1147/1399/1982/3082/3569/6654/3105/3113/3133/3134/10437/3459/3606/3840/3837/3965/5595/4615/64127/23279/8021/57161/5781/9978/8767/6041/6233/2534/6672/3106/8660/3717/5724	34	human_dm1
REACTOME:1236977	Endosomal/Vacuolar pathway*	5/367	4784-07-01	4.77568e-05	0.00795733	0.00742156	1520/3105/3133/3134/3106	5	human_dm1
REACTOME:5603041	IRAK4 deficiency (TLR2/4)	5/367	4784-07-01	4.77568e-05	0.00795733	0.00742156	695/948/4615/10333/7097	5	human_dm1
REACTOME:5602498	MyD88 deficiency (TLR2/4)	5/367	4784-07-01	4.77568e-05	0.00795733	0.00742156	695/948/4615/10333/7097	5	human_dm1
KEGG:hsa05164	Influenza A*	23/382	128/4867	0.000121529	0.00820717	0.00719392	834/2932/3569/3108/3113/3459/3606/10625/5609/5595/4615/4792/79671/5294/6041/29110/8795/8743/3627/3109/3310/3717/5645	23	human_dm1
KEGG:hsa05416	Viral myocarditis*	12/382	45/4867	0.00012204	0.00820717	0.00719392	940/1604/1982/3105/3108/3113/3133/3134/5880/2534/3106/3109	12	human_dm1
KEGG:hsa05152	Tuberculosis*	24/382	140/4867	0.000185559	0.00998308	0.00875058	535/533/64170/1054/1509/1520/2207/3569/3108/3113/3459/3606/3684/3920/5595/4615/64127/5868/8767/10333/3109/3717/3929/7097	24	human_dm1
REACTOME:166016	Toll Like Receptor 4 (TLR4) Cascade	17/367	79/4784	7.3127e-05	0.0101751	0.00949002	695/948/1147/3684/5609/5595/4615/4792/64127/57161/8767/6233/29110/10333/2353/3929/7097	17	human_dm1
REACTOME:1280218	Adaptive Immune System*	46/367	342/4784	8.47676e-05	0.0103205	0.00962559	8905/695/940/948/1147/1509/1520/1536/27071/8655/79659/2308/4303/2932/6654/3796/3105/3108/3113/3133/3134/3385/10437/3708/22920/4688/4792/5728/5781/11069/25780/8767/6233/55176/2534/23112/7220/11126/2251/3106/3109/8660/3804/64837/2923/7305	46	human_dm1
KEGG:hsa05140	Leishmaniasis*	12/382	48/4867	0.000238162	0.0106776	0.00935933	3108/3113/3459/3684/5595/4615/4688/4792/2353/3109/3717/7097	12	human_dm1
REACTOME:166058	MyD88:Mal cascade initiated on plasma membrane	14/367	61/4784	0.000153285	0.0124416	0.0116039	695/948/1147/5609/5595/4615/4792/64127/57161/8767/6233/10333/2353/7097	14	human_dm1
REACTOME:181438	Toll Like Receptor 2 (TLR2) Cascade	14/367	61/4784	0.000153285	0.0124416	0.0116039	695/948/1147/5609/5595/4615/4792/64127/57161/8767/6233/10333/2353/7097	14	human_dm1
REACTOME:168179	Toll Like Receptor TLR1:TLR2 Cascade	14/367	61/4784	0.000153285	0.0124416	0.0116039	695/948/1147/5609/5595/4615/4792/64127/57161/8767/6233/10333/2353/7097	14	human_dm1
REACTOME:168188	Toll Like Receptor TLR6:TLR2 Cascade	14/367	61/4784	0.000153285	0.0124416	0.0116039	695/948/1147/5609/5595/4615/4792/64127/57161/8767/6233/10333/2353/7097	14	human_dm1
KEGG:hsa05168	Herpes simplex infection*	22/382	130/4867	0.000413775	0.0159008	0.0139377	1147/3569/3105/3108/3113/3133/3134/3459/4615/4792/5781/6041/6672/6732/6875/29110/5199/2353/3106/3109/3717/7097	22	human_dm1
REACTOME:449147	Signaling by Interleukins*	18/367	94/4784	0.000220952	0.0165544	0.0154398	834/1147/1399/3082/3569/6654/3606/3965/5595/4615/64127/57161/5781/9978/8767/6233/2534/3717	18	human_dm1
KEGG:hsa05330	Allograft rejection*	8/382	26/4867	0.00059225	0.0199144	0.0174558	940/3105/3108/3113/3133/3134/3106/3109	8	human_dm1
REACTOME:5602358	Diseases associated with the TLR signaling cascade	7/367	19/4784	0.000331014	0.0214939	0.0200467	695/948/1147/4615/4792/10333/7097	7	human_dm1
REACTOME:5260271	Diseases of Immune System	7/367	19/4784	0.000331014	0.0214939	0.0200467	695/948/1147/4615/4792/10333/7097	7	human_dm1
KEGG:hsa04612	Antigen processing and presentation*	12/382	55/4867	0.000906827	0.0263366	0.0230851	1520/3105/3108/3113/3133/3134/10437/3106/3109/3310/3804/2923	12	human_dm1
KEGG:hsa05322	Systemic lupus erythematosus	13/382	63/4867	0.000979055	0.0263366	0.0230851	940/3015/85236/3108/3113/6741/730/1991/2903/3020/3017/8349/3109	13	human_dm1
KEGG:hsa05132	Salmonella infection	13/382	65/4867	0.00132979	0.0325193	0.0285045	10094/10092/834/79659/3569/3459/3606/5595/4615/2353/64837/147700/3929	13	human_dm1
REACTOME:166054	Activated TLR4 signalling	15/367	77/4784	0.000606563	0.0369245	0.0344384	695/948/1147/5609/5595/4615/4792/64127/57161/8767/6233/29110/10333/2353/7097	15	human_dm1
KEGG:hsa04621	NOD-like receptor signaling pathway	10/382	45/4867	0.00207656	0.0436908	0.0382967	64170/834/1147/3569/3606/5595/4792/64127/8767/7184	10	human_dm1
KEGG:hsa04940	Type I diabetes mellitus	8/382	31/4867	0.00211145	0.0436908	0.0382967	940/3105/3108/3113/3133/3134/3106/3109	8	human_dm1
REACTOME:500792	GPCR ligand binding*	50/505	129/3688	4.12468e-13	3.90194e-10	3.65142e-10	134/147/623/799/1238/51554/2826/10803/1081/6372/2833/10663/2150/2867/7855/8325/27202/2915/3060/3062/3269/2846/2832/4986/5029/5031/5173/5179/5731/10266/51289/6343/6344/50840/50833/7200/7472/7473/2829/151/186/1232/2919/6374/3375/23620/5746/2921/2532/2358	50	human_ms
REACTOME:372790	Signaling by GPCR	75/505	253/3688	4.91824e-12	2.32633e-09	2.17697e-09	108/115/134/147/9828/623/799/1238/51554/2826/10803/1081/6372/2833/10663/2150/2867/7855/8325/2774/2776/2779/27202/2915/1839/3060/3062/3269/2846/4314/2832/84033/4986/26531/4991/81285/5029/5031/5136/5141/27115/5173/5179/5290/23533/23236/5332/5731/10266/388/51289/6343/6344/6655/50840/50833/7200/7410/7472/7473/2829/151/186/1232/2919/6374/3375/23620/26476/5321/5746/2921/2532/2358/10451	75	human_ms
REACTOME:388396	GPCR downstream signaling	64/505	206/3688	2.33287e-11	7.35631e-09	6.88401e-09	108/115/134/147/9828/623/799/2826/10803/1081/6372/2833/10663/2150/2867/2774/2776/2779/2915/3060/3062/3269/2846/2832/84033/4986/26531/4991/81285/5029/5031/5136/5141/27115/5173/5179/5290/23533/23236/5332/5731/10266/388/51289/6343/6344/6655/50840/50833/7200/7410/2829/151/186/1232/2919/6374/3375/23620/26476/5746/2921/2358/10451	64	human_ms
REACTOME:373076	Class A/1 (Rhodopsin-like receptors)	37/505	101/3688	3.54993e-09	8.39559e-07	7.85656e-07	134/147/623/1238/51554/2826/10803/1081/6372/2833/10663/2150/2867/27202/3060/3062/3269/2846/2832/4986/5029/5031/5173/5179/5731/51289/7200/2829/151/186/1232/2919/6374/23620/2921/2532/2358	37	human_ms
REACTOME:375276	Peptide ligand-binding receptors*	27/505	63/3688	1.00785e-08	1.90685e-06	1.78443e-06	623/1238/51554/2826/10803/6372/2833/10663/2150/27202/3060/3062/2832/4986/5173/5179/51289/7200/2829/186/1232/2919/6374/23620/2921/2532/2358	27	human_ms
KEGG:hsa04512	ECM-receptor interaction*	19/509	44/3742	1.29475e-06	0.000178028	0.000134926	1101/1285/1287/1292/51206/3339/3381/3679/3690/3693/3909/3910/3914/7057/7060/2815/3913/3915/9899	19	human_ms
KEGG:hsa04080	Neuroactive ligand-receptor interaction	29/509	85/3742	9.27452e-07	0.000178028	0.000134926	134/147/623/799/1081/1135/1136/1146/2150/2563/2568/2904/2905/2915/3062/3269/2846/2832/4986/5029/5031/5731/51289/6344/151/186/23620/5746/2358	29	human_ms
REACTOME:211945	Phase 1 - Functionalization of compounds	14/505	26/3688	1.36475e-06	0.000215175	0.00020136	130/1585/1583/1589/1592/1565/1579/1581/2230/2327/4129/1593/66002/54498	14	human_ms
REACTOME:1474244	Extracellular matrix organization*	35/505	120/3688	5.30967e-06	0.000717564	0.000671494	102/63827/999/1285/1287/1289/1292/1294/3339/3381/3679/3690/3693/3791/3909/3910/3914/8174/8076/4323/4324/4327/4314/4684/5663/9672/7057/7276/1301/2199/3386/3913/3915/4239/5802	35	human_ms
REACTOME:418594	G alpha (i) signalling events	24/505	70/3688	8.36635e-06	0.000989321	0.000925803	108/115/134/623/2826/10803/6372/2833/10663/2779/2832/4986/5173/5179/51289/50840/50833/151/186/1232/2919/6374/2921/2358	24	human_ms
KEGG:hsa04750	Inflammatory mediator regulation of TRP channels	21/509	60/3742	1.94972e-05	0.00177385	0.00134439	108/115/239/623/816/2150/2776/3269/3479/5608/5029/5290/8503/23533/8398/23236/5332/810/5321/8605/3553	21	human_ms
KEGG:hsa04913	Ovarian steroidogenesis*	11/509	21/3742	2.58014e-05	0.00177385	0.00134439	108/115/654/1081/1583/2661/3479/5321/8605/3643/5743	11	human_ms
REACTOME:380108	Chemokine receptors bind chemokines	12/505	24/3688	2.1602e-05	0.00227061	0.00212483	1238/51554/2826/10803/6372/2833/10663/2829/1232/2919/6374/2921	12	human_ms
REACTOME:211897	Cytochrome P450 - arranged by substrate type	10/505	18/3688	3.31612e-05	0.00285186	0.00266876	1585/1583/1589/1592/1565/1579/1581/2230/1593/66002	10	human_ms
REACTOME:3000178	ECM proteoglycans	15/505	36/3688	3.16719e-05	0.00285186	0.00266876	63827/1285/1287/1289/1292/3381/3679/3690/3693/3909/3910/4684/3913/3915/5802	15	human_ms
REACTOME:1474228	Degradation of the extracellular matrix	18/505	49/3688	3.9984e-05	0.0029096	0.00272279	102/63827/999/1285/1287/1289/1292/1294/3339/3909/3914/4323/4324/4327/4314/5663/1301/3915	18	human_ms
REACTOME:112316	Neuronal System	33/505	120/3688	3.8207e-05	0.0029096	0.00272279	18/108/115/10142/7915/673/816/1103/1135/1136/1146/1741/2752/2774/2904/2905/10021/7881/3757/3770/3773/3775/10089/3782/3786/55327/23236/5923/27330/6506/6540/4747/8497	33	human_ms
REACTOME:3000157	Laminin interactions	10/505	19/3688	6.15104e-05	0.00415635	0.00388949	1285/1287/1294/3339/3679/3909/3910/3914/3913/3915	10	human_ms
KEGG:hsa04925	Aldosterone synthesis and secretion	17/509	48/3742	0.000102671	0.00470576	0.00356647	108/115/466/776/816/1585/10488/148327/90993/1583/1589/2776/3991/4881/23236/5332/810	17	human_ms
KEGG:hsa04024	cAMP signaling pathway	31/509	115/3742	8.78031e-05	0.00470576	0.00356647	10257/108/115/134/208/478/481/627/673/776/816/10488/148327/90993/2867/2737/2904/2905/10021/3991/4881/5141/5290/8503/23533/5338/6262/7137/7410/810/10451	31	human_ms
REACTOME:2022090	Assembly of collagen fibrils and other multimeric structures	8/505	13/3688	8.01432e-05	0.00505437	0.00472986	1285/1287/1289/1292/1294/3909/3914/1301	8	human_ms
REACTOME:211859	Biological oxidations	21/505	66/3688	0.000107806	0.00568162	0.00531684	130/10380/1585/1583/1589/1592/1565/1579/1581/1800/2230/2327/4129/9/10861/23169/1593/66002/91227/2940/54498	21	human_ms
REACTOME:373080	Class B/2 (Secretin family receptors)	10/505	20/3688	0.000108107	0.00568162	0.00531684	799/7855/8325/10266/6343/6344/7472/7473/3375/5746	10	human_ms
REACTOME:3000171	Non-integrin membrane-ECM interactions	13/505	31/3688	9.9522e-05	0.00568162	0.00531684	1285/1287/1289/3339/3690/3693/3909/3910/9672/7057/7276/3913/3915	13	human_ms
REACTOME:211976	Endogenous sterols	6/505	3688-08-01	0.000140562	0.00699851	0.00654918	1585/1583/1589/1581/2230/1593	6	human_ms
KEGG:hsa00590	Arachidonic acid metabolism	11/509	25/3742	0.000194496	0.00763243	0.00578458	239/247/1579/2878/81579/50487/8398/5730/5321/8605/5743	11	human_ms
KEGG:hsa04020	Calcium signaling pathway*	26/509	95/3742	0.000249788	0.00763243	0.00578458	108/115/147/623/776/816/2774/2776/2905/2915/3269/4638/80228/5136/5255/5260/23236/5332/5731/6262/83447/6543/7134/810/5159/952	26	human_ms
KEGG:hsa00591	Linoleic acid metabolism	5/509	3742-06-01	0.000243808	0.00763243	0.00578458	81579/50487/8398/5321/8605	5	human_ms
KEGG:hsa04022	cGMP-PKG signaling pathway	29/509	113/3742	0.000372461	0.0090517	0.00686024	108/115/134/147/208/478/481/776/10488/148327/90993/2626/2776/9569/2982/4638/4881/8654/5290/8503/23533/23236/5332/5592/83447/6543/151/810/3643	29	human_ms
KEGG:hsa04923	Regulation of lipolysis in adipocytes	13/509	35/3742	0.000394983	0.0090517	0.00686024	108/115/134/208/1081/3991/4881/5290/8503/23533/5592/3643/5743	13	human_ms
KEGG:hsa04270	Vascular smooth muscle contraction*	20/509	67/3742	0.000375562	0.0090517	0.00686024	108/115/147/673/776/1579/2776/2982/4638/4881/81579/50487/8398/23236/5332/5592/10266/810/5321/8605	20	human_ms
KEGG:hsa04261	Adrenergic signaling in cardiomyocytes*	25/509	93/3742	0.000442342	0.00935722	0.00709179	108/115/147/208/478/481/776/9254/816/10488/148327/90993/2776/5290/8503/23533/23236/5332/5526/6262/7134/7137/186/810/4635	25	human_ms
KEGG:hsa04911	Insulin secretion	14/509	40/3742	0.000483084	0.00948916	0.00719178	108/115/478/481/776/816/10488/148327/90993/2776/3782/23236/5332/6262	14	human_ms
KEGG:hsa04510	Focal adhesion*	32/509	132/3742	0.000566079	0.0103781	0.00786551	208/673/595/1101/1285/1287/1292/3381/3479/3679/3690/3693/3791/3909/3910/3914/4638/5290/8503/23533/5923/2317/6655/7057/7060/83660/7410/1950/3913/3915/5159/10451	32	human_ms
KEGG:hsa04970	Salivary secretion	15/509	46/3742	0.000724786	0.0124573	0.00944129	108/115/147/478/481/2776/2982/3347/23236/5332/5592/6779/810/1472/952	15	human_ms
KEGG:hsa05143	African trypanosomiasis	9/509	21/3742	0.000953934	0.015179	0.0115041	8542/2150/2776/3910/23236/5332/6401/3250/3553	9	human_ms
KEGG:hsa04976	Bile secretion*	14/509	43/3742	0.00110393	0.015179	0.0115041	8647/10257/64240/108/115/478/481/1581/2052/9971/6344/6580/10864/760	14	human_ms
KEGG:hsa05218	Melanoma*	14/509	43/3742	0.00110393	0.015179	0.0115041	208/673/595/999/8074/2250/2254/3479/5290/8503/23533/5925/1950/5159	14	human_ms
KEGG:hsa04015	Rap1 signaling pathway*	29/509	120/3742	0.00107538	0.015179	0.0115041	108/115/208/673/999/1942/8074/2250/2254/2776/2904/3479/3690/3791/2846/5608/84612/5290/8503/23533/23236/5332/7057/83660/7410/810/1950/5159/3643	29	human_ms
REACTOME:416476	G alpha (q) signalling events	20/505	66/3688	0.000328584	0.015542	0.0145442	147/623/2150/2867/2776/2915/3060/3062/3269/2846/5029/5031/5290/23236/5332/5731/7200/2829/23620/2358	20	human_ms
REACTOME:190242	FGFR1 ligand binding and activation	4/505	3688-04-01	0.000347966	0.015675	0.0146686	8074/2250/2254/9365	4	human_ms
KEGG:hsa04740	Olfactory transduction	10/509	26/3742	0.00136403	0.0178623	0.0135377	816/2774/26531/4991/81285/5136/5592/6543/810/26476	10	human_ms
KEGG:hsa04151	PI3K-Akt signaling pathway	40/509	185/3742	0.00142899	0.0178624	0.0135378	208/672/595/898/1101/1285/1287/1292/10488/148327/90993/1942/8074/2250/2254/2998/3381/3479/3563/3679/3690/3693/3716/3791/3909/3910/3914/2846/5290/8503/23533/5526/6655/7057/7060/1950/3913/3915/5159/3643	40	human_ms
REACTOME:1442490	Collagen degradation	11/505	27/3688	0.000466034	0.0200394	0.0187528	102/1285/1287/1289/1292/1294/4323/4324/4327/4314/1301	11	human_ms
REACTOME:112315	Transmission across Chemical Synapses	25/505	93/3688	0.000489019	0.0201136	0.0188222	18/108/115/10142/7915/673/816/1103/1135/1136/1146/1741/2752/2774/2904/2905/3773/55327/23236/5923/27330/6506/6540/4747/8497	25	human_ms
KEGG:hsa04725	Cholinergic synapse	18/509	65/3742	0.00191044	0.0217875	0.0165126	108/115/208/776/816/1103/1136/10488/148327/90993/2776/3770/3786/5290/8503/23533/23236/5332	18	human_ms
KEGG:hsa00982	Drug metabolism - cytochrome P450	7/509	15/3742	0.00198068	0.0217875	0.0165126	130/1565/2327/2329/2330/4129/2940	7	human_ms
KEGG:hsa04724	Glutamatergic synapse	16/509	55/3742	0.00192933	0.0217875	0.0165126	108/115/776/2752/2776/2904/2905/2915/9454/10991/23236/5332/5338/6506/5321/8605	16	human_ms
KEGG:hsa05146	Amoebiasis	17/509	61/3742	0.00235113	0.0239615	0.0181603	384/1285/1287/2774/2776/3909/3910/3914/5290/8503/23533/23236/5332/2919/3913/3915/3553	17	human_ms
KEGG:hsa04972	Pancreatic secretion	15/509	51/3742	0.00235259	0.0239615	0.0181603	108/115/478/481/51032/2776/81579/50487/23236/5332/5407/6262/6344/760/952	15	human_ms
KEGG:hsa04918	Thyroid hormone synthesis	13/509	42/3742	0.00275735	0.0270811	0.0205246	108/115/478/481/1081/10488/148327/90993/2776/2878/7849/23236/5332	13	human_ms
REACTOME:2214320	Anchoring fibril formation	5/505	3688-07-01	0.000781954	0.030822	0.0288431	1285/1287/1294/3909/3914	5	human_ms
KEGG:hsa00592	alpha-Linolenic acid metabolism	5/509	3742-09-01	0.00358983	0.0329067	0.0249398	81579/50487/8398/5321/8605	5	human_ms
KEGG:hsa04916	Melanogenesis	16/509	58/3742	0.00350538	0.0329067	0.0249398	108/115/816/10488/148327/90993/7855/8325/2776/23236/5332/7472/7482/7473/810/81029	16	human_ms
KEGG:hsa00565	Ether lipid metabolism	8/509	21/3742	0.00443648	0.0369707	0.0280199	56994/81579/50487/8398/5338/8612/5321/8605	8	human_ms
KEGG:hsa04971	Gastric acid secretion	12/509	39/3742	0.00420055	0.0369707	0.0280199	108/115/478/481/816/2776/3773/4638/23236/5332/760/810	12	human_ms
KEGG:hsa05214	Glioma*	14/509	49/3742	0.00436707	0.0369707	0.0280199	208/673/816/595/3479/5290/8503/23533/5925/6655/7039/810/1950/5159	14	human_ms
KEGG:hsa04974	Protein digestion and absorption	12/509	40/3742	0.00527923	0.0426997	0.0323619	478/481/51032/1285/1287/1289/1292/1294/3769/4225/6543/1301	12	human_ms
KEGG:hsa04912	GnRH signaling pathway*	16/509	61/3742	0.00601535	0.0472634	0.0358207	108/115/776/816/1081/2776/1839/5608/4323/23236/5332/5338/6655/810/5321/8605	16	human_ms
REACTOME:5368286	Mitochondrial translation initiation	25/602	54/4940	4.6946e-10	2.39659e-07	2.33989e-07	54998/3396/63875/29074/51069/51253/55052/64981/51318/51073/64975/26589/740/64963/51373/55168/28973/10240/51650/65993/51081/55037/122704/28957/60488	25	human_ra
REACTOME:5419276	Mitochondrial translation termination	25/602	54/4940	4.6946e-10	2.39659e-07	2.33989e-07	54998/3396/63875/29074/51069/51253/55052/64981/51318/51073/64975/26589/740/64963/51373/55168/28973/10240/51650/65993/51081/55037/122704/28957/60488	25	human_ra
REACTOME:5389840	Mitochondrial translation elongation	25/602	56/4940	1.22378e-09	4.16494e-07	4.06639e-07	54998/3396/63875/29074/51069/51253/55052/64981/51318/51073/64975/26589/740/64963/51373/55168/28973/10240/51650/65993/51081/55037/122704/28957/60488	25	human_ra
REACTOME:5368287	Mitochondrial translation	25/602	58/4940	3.01574e-09	7.69768e-07	7.51554e-07	54998/3396/63875/29074/51069/51253/55052/64981/51318/51073/64975/26589/740/64963/51373/55168/28973/10240/51650/65993/51081/55037/122704/28957/60488	25	human_ra
REACTOME:202430	Translocation of ZAP-70 to Immunological synapse	7/602	4940-11-01	8.18498e-05	0.0167137	0.0163183	919/916/3932/7535/915/917/3115	7	human_ra
KEGG:hsa05340	Primary immunodeficiency*	12/618	29/5000	8.03431e-05	0.0228174	0.0225806	916/959/64421/3575/3932/7374/7535/100/915/925/5896/23495	12	human_ra
REACTOME:1852241	Organelle biogenesis and maintenance	44/602	215/4940	0.000282278	0.0411722	0.0401981	54998/10142/22994/56652/51134/9662/55722/79959/23059/11336/3396/63875/29074/51069/51253/55052/64981/51318/51073/64975/26589/740/64963/51373/55168/28973/10240/51650/65993/51081/7978/8481/11232/55037/79600/79598/11127/122704/28957/60488/22981/5347/10891/56912	44	human_ra
REACTOME:73863	RNA Polymerase I Transcription Termination	11/602	28/4940	0.000243946	0.0411722	0.0401981	10849/2068/2967/64425/5437/5441/84172/9015/6908/79101/7270	11	human_ra
REACTOME:504046	RNA Polymerase I, RNA Polymerase III, and Mitochondrial Transcription	17/602	58/4940	0.000364107	0.0464692	0.0453697	55290/10849/2068/2967/7978/64425/5437/5441/661/51728/84172/6617/6618/9015/6908/79101/7270	17	human_ra
REACTOME:73894	DNA Repair*	28/602	121/4940	0.000488106	0.048187	0.0470469	472/1643/2067/2068/2178/2188/2189/2237/2967/4255/4595/4913/5429/5437/5441/2072/10111/5982/6118/6119/6917/7158/7374/56949/675/11201/5439/27033	28	human_ra
REACTOME:198933	Immunoregulatory interactions between a Lymphoid and a non-Lymphoid cell	13/602	40/4940	0.000599104	0.048187	0.0470469	718/919/916/959/10225/999/3384/3695/915/917/925/56253/100507436	13	human_ra
REACTOME:5250941	Negative epigenetic regulation of rRNA expression	14/602	45/4940	0.000613547	0.048187	0.0470469	10849/2068/2967/64425/5437/5441/84172/23411/6839/9015/6908/8363/79101/7270	14	human_ra
REACTOME:73777	RNA Polymerase I Chain Elongation	10/602	26/4940	0.000572712	0.048187	0.0470469	10849/2068/2967/64425/5437/5441/84172/9015/6908/79101	10	human_ra
REACTOME:427359	SIRT1 negatively regulates rRNA Expression	6/602	4940-10-01	0.000435222	0.048187	0.0470469	23411/6839/9015/6908/8363/79101	6	human_ra
REACTOME:73864	RNA Polymerase I Transcription	11/602	31/4940	0.000681997	0.0497371	0.0485602	10849/2068/2967/64425/5437/5441/84172/9015/6908/79101/7270	11	human_ra
REACTOME:157279	3' -UTR-mediated translational regulation	20/217	73/4834	2.41986e-11	8.9656e-09	8.24028e-09	1968/8661/8664/8665/4736/6138/6146/6123/6128/6129/6175/6228/6233/6234/6188/1975/6193/9045/6133/6210	20	human_sle
REACTOME:156827	L13a-mediated translational silencing of Ceruloplasmin expression*	20/217	73/4834	2.41986e-11	8.9656e-09	8.24028e-09	1968/8661/8664/8665/4736/6138/6146/6123/6128/6129/6175/6228/6233/6234/6188/1975/6193/9045/6133/6210	20	human_sle
REACTOME:72706	GTP hydrolysis and joining of the 60S ribosomal subunit*	20/217	75/4834	4.17463e-11	1.03113e-08	9.47713e-09	1968/8661/8664/8665/4736/6138/6146/6123/6128/6129/6175/6228/6233/6234/6188/1975/6193/9045/6133/6210	20	human_sle
REACTOME:72737	Cap-dependent Translation Initiation*	20/217	81/4834	1.91968e-10	2.84497e-08	2.61481e-08	1968/8661/8664/8665/4736/6138/6146/6123/6128/6129/6175/6228/6233/6234/6188/1975/6193/9045/6133/6210	20	human_sle
REACTOME:72613	Eukaryotic Translation Initiation*	20/217	81/4834	1.91968e-10	2.84497e-08	2.61481e-08	1968/8661/8664/8665/4736/6138/6146/6123/6128/6129/6175/6228/6233/6234/6188/1975/6193/9045/6133/6210	20	human_sle
REACTOME:72689	Formation of a pool of free 40S subunits*	18/217	66/4834	2.75041e-10	3.39676e-08	3.12196e-08	8661/8664/8665/4736/6138/6146/6123/6128/6129/6175/6228/6233/6234/6188/6193/9045/6133/6210	18	human_sle
REACTOME:192823	Viral mRNA Translation*	15/217	56/4834	1.18439e-08	1.25376e-06	1.15233e-06	4736/6138/6146/6123/6128/6129/6175/6228/6233/6234/6188/6193/9045/6133/6210	15	human_sle
REACTOME:156902	Peptide chain elongation*	15/217	57/4834	1.54418e-08	1.27137e-06	1.16852e-06	4736/6138/6146/6123/6128/6129/6175/6228/6233/6234/6188/6193/9045/6133/6210	15	human_sle
REACTOME:202427	Phosphorylation of CD3 and TCR zeta chains*	8/217	13/4834	1.53971e-08	1.27137e-06	1.16852e-06	919/916/3113/5788/917/3115/3119/3120	8	human_sle
REACTOME:156842	Eukaryotic Translation Elongation*	15/217	58/4834	2.00094e-08	1.3479e-06	1.23886e-06	4736/6138/6146/6123/6128/6129/6175/6228/6233/6234/6188/6193/9045/6133/6210	15	human_sle
REACTOME:72764	Eukaryotic Translation Termination*	15/217	58/4834	2.00094e-08	1.3479e-06	1.23886e-06	4736/6138/6146/6123/6128/6129/6175/6228/6233/6234/6188/6193/9045/6133/6210	15	human_sle
REACTOME:72766	Translation*	20/217	105/4834	2.46915e-08	1.5247e-06	1.40135e-06	1968/8661/8664/8665/4736/6138/6146/6123/6128/6129/6175/6228/6233/6234/6188/1975/6193/9045/6133/6210	20	human_sle
REACTOME:975956	Nonsense Mediated Decay (NMD) independent of the Exon Junction Complex (EJC)	15/217	62/4834	5.3302e-08	3.03822e-06	2.79242e-06	4736/6138/6146/6123/6128/6129/6175/6228/6233/6234/6188/6193/9045/6133/6210	15	human_sle
REACTOME:202403	TCR signaling*	13/217	50/4834	1.70652e-07	9.03235e-06	8.30163e-06	919/916/3113/3702/5170/5335/5788/6233/5728/917/3115/3119/3120	13	human_sle
REACTOME:202430	Translocation of ZAP-70 to Immunological synapse*	7/217	4834-12-01	2.18289e-07	1.07835e-05	9.91107e-06	919/916/3113/917/3115/3119/3120	7	human_sle
REACTOME:202433	Generation of second messenger molecules*	9/217	24/4834	4.55719e-07	1.87604e-05	1.72427e-05	919/916/3113/3702/5335/917/3115/3119/3120	9	human_sle
REACTOME:927802	Nonsense-Mediated Decay (NMD)	15/217	72/4834	4.43145e-07	1.87604e-05	1.72427e-05	4736/6138/6146/6123/6128/6129/6175/6228/6233/6234/6188/6193/9045/6133/6210	15	human_sle
REACTOME:975957	Nonsense Mediated Decay (NMD) enhanced by the Exon Junction Complex (EJC)	15/217	72/4834	4.43145e-07	1.87604e-05	1.72427e-05	4736/6138/6146/6123/6128/6129/6175/6228/6233/6234/6188/6193/9045/6133/6210	15	human_sle
REACTOME:72649	Translation initiation complex formation*	11/217	39/4834	6.39856e-07	2.49544e-05	2.29356e-05	1968/8661/8664/8665/6228/6233/6234/6188/1975/6193/6210	11	human_sle
REACTOME:983695	Antigen activates B Cell Receptor (BCR) leading to generation of second messengers	9/217	25/4834	6.84534e-07	2.5362e-05	2.33102e-05	640/868/974/2534/3710/5335/7220/930/973	9	human_sle
REACTOME:72662	Activation of the mRNA upon binding of the cap-binding complex and eIFs, and subsequent binding to 43S*	11/217	40/4834	8.48121e-07	2.85662e-05	2.62552e-05	1968/8661/8664/8665/6228/6233/6234/6188/1975/6193/6210	11	human_sle
REACTOME:72702	Ribosomal scanning and start codon recognition*	11/217	40/4834	8.48121e-07	2.85662e-05	2.62552e-05	1968/8661/8664/8665/6228/6233/6234/6188/1975/6193/6210	11	human_sle
REACTOME:1799339	SRP-dependent cotranslational protein targeting to membrane*	15/217	76/4834	9.27969e-07	2.98968e-05	2.74781e-05	4736/6138/6146/6123/6128/6129/6175/6228/6233/6234/6188/6193/9045/6133/6210	15	human_sle
REACTOME:168273	Influenza Viral RNA Transcription and Replication*	15/217	79/4834	1.56163e-06	4.82153e-05	4.43147e-05	4736/6138/6146/6123/6128/6129/6175/6228/6233/6234/6188/6193/9045/6133/6210	15	human_sle
REACTOME:388841	Costimulation by the CD28 family*	11/217	43/4834	1.87276e-06	5.13969e-05	4.72389e-05	919/940/916/1493/2534/3113/5170/917/3115/3119/3120	11	human_sle
REACTOME:202424	Downstream TCR signaling*	10/217	35/4834	1.84864e-06	5.13969e-05	4.72389e-05	919/916/3113/5170/6233/5728/917/3115/3119/3120	10	human_sle
REACTOME:72695	Formation of the ternary complex, and subsequently, the 43S complex*	10/217	35/4834	1.84864e-06	5.13969e-05	4.72389e-05	1968/8661/8664/8665/6228/6233/6234/6188/6193/6210	10	human_sle
REACTOME:389948	PD-1 signaling*	7/217	16/4834	2.70095e-06	7.14786e-05	6.56959e-05	919/916/3113/917/3115/3119/3120	7	human_sle
REACTOME:168255	Influenza Life Cycle*	15/217	83/4834	3.00149e-06	7.66931e-05	7.04886e-05	4736/6138/6146/6123/6128/6129/6175/6228/6233/6234/6188/6193/9045/6133/6210	15	human_sle
REACTOME:1280218	Adaptive Immune System*	35/217	348/4834	3.5359e-06	8.73367e-05	8.02711e-05	640/868/919/940/916/959/974/10225/1493/2308/2534/3111/3113/3702/3710/3824/10219/5170/5335/5788/10125/25780/6233/6712/5728/7220/11126/917/3115/9493/930/973/3112/3119/3120	35	human_sle
KEGG:hsa05310	Asthma*	9/234	23/4904	5.00536e-07	0.000113622	0.000102215	959/3111/3113/5553/3115/2206/2205/3112/3119	9	human_sle
KEGG:hsa05320	Autoimmune thyroid disease*	10/234	32/4904	1.2894e-06	0.000127641	0.000114827	940/959/1493/3111/3113/3115/5551/3002/3112/3119	10	human_sle
KEGG:hsa05332	Graft-versus-host disease*	9/234	26/4904	1.68689e-06	0.000127641	0.000114827	940/3111/3113/3824/3115/5551/3002/3112/3119	9	human_sle
REACTOME:168254	Influenza Infection*	15/217	87/4834	5.53166e-06	0.000132225	0.000121528	4736/6138/6146/6123/6128/6129/6175/6228/6233/6234/6188/6193/9045/6133/6210	15	human_sle
KEGG:hsa05330	Allograft rejection*	9/234	29/4904	4.76636e-06	0.000270491	0.000243335	940/959/3111/3113/3115/5551/3002/3112/3119	9	human_sle
KEGG:hsa05416	Viral myocarditis*	11/234	47/4904	8.74988e-06	0.000397245	0.000357364	841/940/959/2534/3111/3113/6445/3115/5551/3112/3119	11	human_sle
KEGG:hsa03010	Ribosome*	15/234	88/4904	1.35458e-05	0.000439271	0.000395171	4736/6138/6146/6123/6128/6129/6175/6228/6233/6234/6188/6193/9045/6133/6210	15	human_sle
KEGG:hsa04660	T cell receptor signaling pathway*	16/234	98/4904	1.23023e-05	0.000439271	0.000395171	868/919/940/916/959/1493/2534/3702/5170/5294/5335/5533/5788/10125/917/10451	16	human_sle
KEGG:hsa04640	Hematopoietic cell lineage*	12/234	73/4904	0.00014448	0.00370963	0.0033372	916/924/3590/3563/3575/3675/3690/911/917/2208/931/930	12	human_sle
KEGG:hsa04940	Type I diabetes mellitus*	8/234	34/4904	0.000147078	0.00370963	0.0033372	940/3111/3113/3115/5551/3002/3112/3119	8	human_sle
REACTOME:198933	Immunoregulatory interactions between a Lymphoid and a non-Lymphoid cell*	9/217	47/4834	0.000192354	0.00445421	0.00409386	919/916/959/10225/3824/10219/11126/917/930	9	human_sle
KEGG:hsa04514	Cell adhesion molecules (CAMs)*	15/234	113/4904	0.000265017	0.00569983	0.0051276	940/959/923/1000/8506/1493/3111/3113/9019/5788/3115/3696/26047/3112/3119	15	human_sle
KEGG:hsa04672	Intestinal immune network for IgA production*	8/234	37/4904	0.000276203	0.00569983	0.0051276	940/959/3111/3113/3115/23495/3112/3119	8	human_sle
KEGG:hsa05340	Primary immunodeficiency*	7/234	30/4904	0.000408112	0.00772011	0.00694506	916/959/3575/5788/23495/930/973	7	human_sle
REACTOME:2871809	FCERI mediated Ca+2 mobilization	6/217	26/4834	0.000825432	0.0185347	0.0170352	3702/3710/5335/2206/2205/10451	6	human_sle
REACTOME:2871837	FCERI mediated NF-kB activation	5/217	21/4834	0.00196316	0.0415629	0.0382005	5170/10125/6233/2206/2205	5	human_sle
REACTOME:1855204	Synthesis of IP3 and IP4 in the cytosol	5/217	21/4834	0.00196316	0.0415629	0.0382005	3633/5330/5335/5728/9651	5	human_sle
KEGG:hsa05166	HTLV-I infection*	20/234	217/4904	0.00323234	0.0496197	0.0446382	894/916/8881/2113/3111/3113/3716/8829/5294/5533/22800/7094/7480/7473/917/3115/3560/3112/4603/3119	20	human_sle
KEGG:hsa04650	Natural killer cell mediated cytotoxicity*	11/234	88/4904	0.00284684	0.0496197	0.0446382	919/2534/3824/259197/5294/5335/5533/4068/5551/3002/10451	11	human_sle
KEGG:hsa05322	Systemic lupus erythematosus	8/234	53/4904	0.00327884	0.0496197	0.0446382	940/959/3111/3113/6634/3115/3112/3119	8	human_sle
REACTOME:69190	DNA strand elongation*	14/399	25/2999	4.85706e-07	0.000411393	0.000401858	2237/4171/4176/4172/4173/4175/5111/5422/23649/5557/5983/5984/328/5425	14	mouse_dm1
KEGG:hsa03030	DNA replication*	15/403	32/3073	3.06346e-06	0.000817943	0.000770702	2237/10535/4171/4176/4172/4173/4175/5111/5422/23649/5557/5983/5984/246243/5425	15	mouse_dm1
KEGG:hsa04950	Maturity onset diabetes of the young*	10/403	17/3073	1.11624e-05	0.00149018	0.00140412	3280/2645/3375/3630/4760/2494/3175/5080/5313/3651	10	mouse_dm1
REACTOME:68962	Activation of the pre-replicative complex*	11/399	19/2999	5.63312e-06	0.00238563	0.00233033	81620/10926/4171/4176/4172/4173/4175/5422/23649/5557/8317	11	mouse_dm1
KEGG:hsa00982	Drug metabolism - cytochrome P450	10/403	20/3073	7.33012e-05	0.00430775	0.00405895	9446/316/2326/2947/2949/4128/127/131/4257/653689	10	mouse_dm1
KEGG:hsa00260	Glycine, serine and threonine metabolism*	11/403	24/3073	8.68577e-05	0.00430775	0.00405895	669/2593/27232/9380/6470/6472/2731/4128/51268/26227/113675	11	mouse_dm1
KEGG:hsa00380	Tryptophan metabolism*	10/403	20/3073	7.33012e-05	0.00430775	0.00405895	26/217/223/847/2639/3030/3033/316/1644/4128	10	mouse_dm1
KEGG:hsa00350	Tyrosine metabolism*	9/403	17/3073	9.68035e-05	0.00430775	0.00405895	1638/2954/316/1644/4128/5409/7054/127/131	9	mouse_dm1
KEGG:hsa00980	Metabolism of xenobiotics by cytochrome P450	10/403	23/3073	0.000314135	0.011982	0.01129	873/2052/9446/874/2947/2949/127/131/4257/653689	10	mouse_dm1
KEGG:hsa04110	Cell cycle*	21/403	75/3073	0.000411815	0.0137443	0.0129505	890/9133/991/1026/1030/10926/1647/4616/10912/4171/4176/4172/4173/4175/5111/9232/4088/9134/8317/4609/9088	21	mouse_dm1
REACTOME:186712	Regulation of beta-cell development*	9/399	16/2999	5.77894e-05	0.0163159	0.0159377	3280/2645/3375/3630/4760/2494/3175/5313/3651	9	mouse_dm1
REACTOME:211859	Biological oxidations	19/399	59/2999	0.000125385	0.0265502	0.0259348	191/217/10249/1573/9446/2954/4144/10861/23169/1584/2326/2947/2949/4128/216/127/131/4257/653689	19	mouse_dm1
KEGG:hsa00330	Arginine and proline metabolism*	11/403	30/3073	0.000907444	0.0269208	0.025366	26/217/223/383/384/2593/4942/4953/6303/4128/6723	11	mouse_dm1
REACTOME:380994	ATF4 activates genes	4/399	2999-04-01	0.000309247	0.0340942	0.0333039	440/467/1649/9709	4	mouse_dm1
REACTOME:69278	Cell Cycle, Mitotic*	47/399	216/2999	0.000252068	0.0340942	0.0333039	6790/890/9133/991/55143/1026/1030/81620/1163/10926/1719/2237/2305/3320/3619/22919/4171/4176/4172/4173/4175/5111/5422/23649/5557/5689/5691/9232/5983/5984/10051/8636/7846/11065/332/9134/8317/1058/328/9493/9088/11243/6241/23397/5425/55920/151648	47	mouse_dm1
REACTOME:69186	Lagging Strand Synthesis*	9/399	19/2999	0.000322023	0.0340942	0.0333039	2237/5111/5422/23649/5557/5983/5984/328/5425	9	mouse_dm1
REACTOME:176974	Unwinding of DNA*	5/399	2999-06-01	0.000217877	0.0340942	0.0333039	4171/4176/4172/4173/4175	5	mouse_dm1
REACTOME:69109	Leading Strand Synthesis*	7/399	13/2999	0.000584543	0.041259	0.0403027	5111/5422/23649/5557/5983/5984/5425	7	mouse_dm1
REACTOME:69091	Polymerase switching*	7/399	13/2999	0.000584543	0.041259	0.0403027	5111/5422/23649/5557/5983/5984/5425	7	mouse_dm1
REACTOME:174411	Polymerase switching on the C-strand of the telomere*	7/399	13/2999	0.000584543	0.041259	0.0403027	5111/5422/23649/5557/5983/5984/5425	7	mouse_dm1
REACTOME:174417	Telomere C-strand (Lagging Strand) Synthesis*	9/399	20/2999	0.000517574	0.041259	0.0403027	2237/5111/5422/23649/5557/5983/5984/328/5425	9	mouse_dm1
REACTOME:69205	G1/S-Specific Transcription*	5/399	2999-07-01	0.000679213	0.0442533	0.0432276	81620/1719/5111/5422/6241	5	mouse_dm1
REACTOME:180786	Extension of Telomeres*	9/399	21/2999	0.000800825	0.0484499	0.047327	2237/5111/5422/23649/5557/5983/5984/328/5425	9	mouse_dm1
REACTOME:390522	Striated Muscle Contraction*	10/231	26/3611	2.02579e-06	0.00130258	0.00128371	88/4621/4633/7134/7137/7125/58/4635/8557/7138	10	mouse_ms
REACTOME:1474244	Extracellular matrix organization*	28/231	188/3611	1.50592e-05	0.00484154	0.0047714	87/999/1302/1293/1299/1513/3655/3684/3791/3909/3910/8425/4684/871/7043/3371/7276/655/1301/1404/3691/10536/4016/8785/4239/4320/22795/4054	28	mouse_ms
REACTOME:397014	Muscle contraction*	11/231	42/3611	4.21877e-05	0.00904224	0.00891123	88/309/4621/4633/7134/7137/7125/58/4635/8557/7138	11	mouse_ms
REACTOME:191273	Cholesterol biosynthesis*	10/289	20/5153	2.95815e-08	2.09141e-05	1.97106e-05	1718/1717/2224/3930/4047/4597/6713/51478/6307/1595	10	mouse_ra
REACTOME:1237044	Erythrocytes take up carbon dioxide and release oxygen	5/289	5153-06-01	3.07353e-06	0.000543247	0.000511986	358/6005/759/760/6521	5	mouse_ra
REACTOME:1247673	Erythrocytes take up oxygen and release carbon dioxide	5/289	5153-06-01	3.07353e-06	0.000543247	0.000511986	358/6005/759/760/6521	5	mouse_ra
REACTOME:1480926	O2/CO2 exchange in erythrocytes*	5/289	5153-06-01	3.07353e-06	0.000543247	0.000511986	358/6005/759/760/6521	5	mouse_ra
REACTOME:2022090	Assembly of collagen fibrils and other multimeric structures*	11/289	38/5153	4.40771e-06	0.00062325	0.000587386	1277/1282/1284/1293/3655/3914/80781/50509/3691/3918/7092	11	mouse_ra
REACTOME:2426168	Activation of gene expression by SREBF (SREBP)	8/289	23/5153	2.07987e-05	0.00210066	0.00197978	1717/2194/2224/4047/4597/6713/6721/1595	8	mouse_ra
REACTOME:3000157	Laminin interactions*	9/289	29/5153	1.79424e-05	0.00210066	0.00197978	1282/1284/3655/284217/3914/4811/80781/3691/3918	9	mouse_ra
REACTOME:446107	Type I hemidesmosome assembly*	5/289	5153-09-01	5.60651e-05	0.00495476	0.00466964	3655/3914/3691/3852/3918	5	mouse_ra
REACTOME:2214320	Anchoring fibril formation	6/289	15/5153	9.61618e-05	0.00679864	0.00640741	1277/1282/1284/3914/3918/7092	6	mouse_ra
REACTOME:1655829	Regulation of cholesterol biosynthesis by SREBP (SREBF)	9/289	35/5153	9.38397e-05	0.00679864	0.00640741	1717/2194/2224/3638/4047/4597/6713/6721/1595	9	mouse_ra
REACTOME:446728	Cell junction organization*	12/289	65/5153	0.000212508	0.0125203	0.0117998	50848/3655/3914/29780/5819/7408/1012/1003/3691/3852/3918/54751	12	mouse_ra
REACTOME:1474290	Collagen formation*	12/289	65/5153	0.000212508	0.0125203	0.0117998	1277/1282/1284/1293/3655/3914/80781/50509/3691/3918/7092/91522	12	mouse_ra
KEGG:hsa00100	Steroid biosynthesis*	7/304	19/5158	6.27911e-05	0.0155094	0.0153343	1718/1717/4047/6713/51478/6307/1595	7	mouse_ra
REACTOME:1500931	Cell-Cell communication*	16/289	109/5153	0.000327265	0.0170479	0.0160668	23607/50848/2534/3655/3914/5600/29780/5819/7408/1012/1003/3691/3852/3918/6300/54751	16	mouse_ra
REACTOME:216083	Integrin cell surface interactions*	13/289	78/5153	0.000337581	0.0170479	0.0160668	1277/1282/1284/1293/50848/3384/3655/3690/3791/80781/50509/5175/91522	13	mouse_ra
REACTOME:195399	VEGF binds to VEGFR leading to receptor dimerization*	4/289	5153-08-01	0.000566812	0.025046	0.0236047	3791/2321/2324/5228	4	mouse_ra
REACTOME:194313	VEGF ligand-receptor interactions*	4/289	5153-08-01	0.000566812	0.025046	0.0236047	3791/2321/2324/5228	4	mouse_ra
KEGG:hsa04510	Focal adhesion*	23/304	182/5158	0.000372251	0.045973	0.0454538	394/596/1277/1282/1284/1293/2534/3655/3690/3791/284217/3914/4633/29780/5155/7408/2321/2324/3691/3918/5228/10451/85366	23	mouse_ra
